# Supplementary material for: Genome-Wide Analysis of DNA Methylation Dynamics during Early Human Development
Source: PLoS Genet. 2014 Dec 11;10(12):e1004868. doi: 10.1371/journal.pgen.1004868 (PMC4263407; doi:10.1371/journal.pgen.1004868)
Supplement: S2 Table — Gene body methylation and transcription levels in human and mouse oocytes. Only genes longer than 5 kb were analyzed. Homologous genes between the human and mouse are shown with HomoloGene IDs. (XLSX) [file pgen.1004868.s007.xlsx]

## Sheet: Table S2
Human gene symbol	Mouse gene symbol	Homologene ID	Human gene body methylation (%)	Mouse gene body methylation (%)	Human RPKM	Mouse RPKM
ACADM	Acadm	3	89.4045	33.2489	0.61007	8.74113
ACADVL	Acadvl	5	90.1116	98.1831	3.53232	3.91894
ACAT1	Acat1	6	84.9674	94.7241	75.825	54.2999
ACVR1	Acvr1	7	93.8034	53.6145	21.8611	4.4731
SGCA	Sgca	9	6.55328	94.704	0.0057028	0.952475
ADSL	Adsl	12	85.2447	95.5713	44.4123	5.49685
AGA	Aga	13	79.775	10.6245	0.560145	0.0401045
AGT	Agt	14	12.2556	22.1622	0.0375958	0.903286
ALAD	Alad	16	84.7411	97.0188	1.3702	8.64095
ALAS2	Alas2	17	72.9308	98.2042	0.00933626	0.170057
AMPD1	Ampd1	20	9.70783	2.40072	0	0.145519
APOH	Apoh	26	11.4019	35.3652	0	0.0555524
FAS	Fas	27	12.5369	5.61217	0	0.185365
AR	Ar	28	21.3959	16.2677	0.00377012	0.0532999
ARG1	Arg1	29	76.9862	64.5791	0	0.0127233
ASL	Asl	32	95.1676	20.4908	0.00930739	0.304107
ASPA	Aspa	33	95.158	5.25077	0.0220421	0
ATP7A	Atp7a	35	93.3253	94.5319	1.41326	2.65661
BCKDHB	Bckdhb	39	91.0544	83.3253	6.78347	9.54152
BRCA2	Brca2	41	92.7235	96.5951	29.8664	43.7114
SERPING1	Serping1	44	9.15255	2.52638	0	0.0284257
C2	C2	45	68.7913	61.5197	0.0738377	0.401036
C6	C6	47	34.6662	8.32869	0	0
C8B	C8b	48	15.0467	23.6638	0	13.2498
CAPN3	Capn3	52	75.7814	5.98639	4.44616	0.153032
CD3G	Cd3g	55	8.34493	2.34714	0.0387253	0
CD40LG	Cd40lg	56	10.8211	60.237	0.00826966	0.221973
CHRNA1	Chrna1	59	10.2595	9.32646	0.0953944	0.279242
LYST	Lyst	61	91.1286	91.6171	3.48073	10.1147
ERCC8	Ercc8	62	90.4622	95.6847	4.95945	5.36916
CLCN1	Clcn1	63	7.95423	98.014	0.00528426	0.0276974
CLCNKB	Clcnka	65	7.17443	1.89533	0	0.021546
COL1A2	Col1a2	69	8.22891	3.19345	0.0449557	0.0127888
COL7A1	Col7a1	73	95.2295	33.3054	0	0.0402069
COMP	Comp	74	6.33393	76.8898	0	1.47104
CP	Cp	75	20.2178	36.533	0.51654	0.000942536
CPOX	Cpox	76	93.8703	80.7379	0.242667	4.55131
CPT2	Cpt2	77	87.4375	80.1281	34.7052	26.6776
CYBA	Cyba	80	30.433	1.91917	0	0.328282
DDB2	Ddb2	83	92.2648	73.6536	3.6788	38.5368
DLD	Dld	84	86.7141	97.157	18.3971	99.9181
DPYD	Dpyd	85	48.6597	9.13845	0.0578886	0
EDN3	Edn3	88	10.8949	2.85338	0.0870842	0.011118
EDNRB	Ednrb	89	43.6429	74.2201	0	1.98282
ENG	Eng	92	87.5385	13.87	9.40422	0.0646055
EPB42	Epb4.2	93	70.1196	94.1754	0.029251	4.2613
EPHX1	Ephx1	94	68.3456	3.66733	1.5633	0.031072
ERCC3	Ercc3	96	94.6245	90.4247	2.56706	24.9355
ETFA	Etfa	100	84.569	88.7209	1311.51	46.9409
F5	F5	104	87.6303	43.2249	0	0.202489
F9	F9	106	59.1072	6.24158	0.0936538	0
FANCA	Fanca	108	87.4661	95.0623	0.699567	8.82384
FANCC	Fancc	109	90.5971	85.46	4.28012	28.9494
FAH	Fah	110	48.3141	21.9287	0	0.0890494
MS4A2	Ms4a2	112	18.1072	91.2469	0.00863556	0.0186062
FECH	Fech	113	83.9456	94.832	0.68869	6.23104
FH	Fh1	115	94.5839	98.0089	14.6737	74.8
FSHR	Fshr	117	89.148	13.372	0.0223942	0.200576
FUCA2	Fuca2	119	88.9617	3.48841	0.545557	0.00950544
GALC	Galc	124	88.0152	84.1427	3.71623	6.32792
GBE1	Gbe1	129	93.4326	87.3321	6.62556	9.48752
GCDH	Gcdh	130	97.3513	95.7031	0.643827	7.75789
GCGR	Gcgr	131	4.66399	6.18207	0	0.0359703
GCH1	Gch1	132	90.5155	90.4608	207.435	28.2895
GHR	Ghr	134	23.0812	33.4609	0.0800624	0.270926
GJA1	Gja1	136	8.72849	1.477	0.0264275	0.761668
GJB1	Gjb1	137	6.7016	17.9523	0.0754494	18.2043
GLI3	Gli3	139	9.47523	39.9215	0.0068503	7.16676
GLDC	Gldc	141	22.9009	67.1026	0.494443	0.640338
GLRA3	Glra3	142	23.8658	86.2728	0.0166712	0.0382475
GPI	Gpi1	145	91.0293	93.04	5.5095	43.6256
GSN	Gsn	147	90.1699	8.11022	4.67631	0.319636
GSS	Gss	148	91.1068	93.7352	2.05957	2.3492
MSH6	Msh6	149	78.4263	88.4782	7.40833	66.597
HADHA	Hadha	152	82.8893	97.1044	8.50432	39.9162
HADHB	Hadhb	153	93.5773	97.4409	9.14879	1.26485
HGD	Hgd	156	26.1688	19.1825	0.00813146	0.285269
HMBS	Hmbs	158	84.6497	96.4347	0.358944	3.43618
HMGCL	Hmgcl	159	87.1974	74.7276	5.92003	0.996223
TBX5	Tbx5	160	50.4936	9.2043	26.2798	0.246418
HPS1	Hps1	163	75.5122	97.1709	0.79265	2.9409
SGSH	Sgsh	167	91.341	30.672	1.08112	0.192535
ICAM1	Icam1	168	86.8295	2.07281	7.51499	0.0148029
IDS	Ids	169	92.5713	96.4862	18.2643	1.18646
IDUA	Idua	170	38.168	50.8061	0	7.33274
CFI	Cfi	171	22.8787	79.9869	0.00756327	0.424152
PDX1	Pdx1	175	2.92065	0.681435	0.266787	13.3781
ITGB4	Itgb4	179	24.275	50.6495	0.31793	2.50855
JAG1	Jag1	180	51.8066	58.9754	52.8997	79.1953
JAK3	Jak3	181	14.2446	1.46057	0.0203649	0.0264655
KCNA1	Kcna1	183	4.89214	7.27903	0.00204738	0.153604
KIT	Kit	187	75.2885	90.6309	27.6594	111.518
KRT12	Krt12	188	8.85906	43.7011	0.0197922	19.2471
LAMB3	Lamb3	191	92.9264	2.81897	0	0.0173926
LEP	Lep	193	21.5358	25.3695	0.0181998	0.0101144
SGCG	Sgcg	194	17.7653	5.94331	0	0.151901
SGCB	Sgcb	195	92.9505	18.9352	0.974869	0.833428
LIG1	Lig1	197	94.0239	79.3961	6.71048	16.9557
LIPC	Lipc	199	49.5257	3.29772	0	0
LPL	Lpl	200	67.354	35.7151	0.0120816	15.9643
KCNH2	Kcnh2	201	78.7109	67.0146	0.164366	6.14024
MAOA	Maoa	203	79.1135	77.8417	0	0.739006
MET	Met	206	22.7219	2.90677	0.0156447	0.00495228
CIITA	Ciita	207	38.451	1.93995	0.00752421	0.00704094
MLH1	Mlh1	208	93.346	97.303	2.79469	9.47693
MSH2	Msh2	210	90.0042	97.6443	108.08	45.0405
MTTP	Mttp	212	25.152	97.2549	0.3656	0.189754
MYBPC3	Mybpc3	215	19.8488	10.5504	0	0.00982024
MYO7A	Myo7a	219	89.7072	69.2473	0.319629	3.3148
MYOC	Myoc	220	91.024	96.2713	0.735503	11.5447
NAGA	Naga	221	62.2416	4.84444	2.47855	0.0147352
NAGLU	Naglu	222	94.3508	97.6585	0.117889	1.64009
PTCH1	Ptch1	223	54.6178	78.669	0.00643818	0.212869
NDP	Ndp	225	4.12433	9.46259	0	0.0268334
NF1	Nf1	226	90.2321	92.9676	11.5265	3.82139
PNP	Pnp	227	62.9999	77.9543	6.85599	16.987
PNP	Pnp2	227	62.9999	53.8426	6.85599	1.57863
NPC1	Npc1	228	78.0616	92.4224	261.176	105.932
NPHP1	Nphp1	229	93.6673	89.93	3.76759	19.6789
GPR143	Gpr143	230	76.3237	94.4276	58.2191	1.79161
OAT	Oat	231	85.3348	97.1803	187.484	19.4579
OCRL	Ocrl	233	93.6254	83.5974	11.2403	6.91242
PAH	Pah	234	49.2268	8.11922	0	0.29107
PCCA	Pcca	236	90.5998	91.1383	2.7593	14.9809
PDE6B	Pde6b	237	55.536	92.4672	1.21494	17.5439
PEPD	Pepd	239	80.3383	91.8365	5.71776	0.407038
PEX7	Pex7	242	93.3663	80.4614	7.97487	33.6714
PHKA2	Phka2	246	87.8224	91.4298	2.80891	11.6487
PHKB	Phkb	247	93.8704	91.719	5.4576	0.786227
PKD1	Pkd1	250	85.2369	91.1444	0.0350289	1.16123
PKP1	Pkp1	253	9.6629	2.76495	0	0.11067
PLOD1	Plod1	256	93.4228	66.0848	0.00643297	4.8999
PMM2	Pmm2	257	79.7589	82.693	7.11048	1.84594
POU1F1	Pou1f1	259	10.0761	1.90788	0	0
PROS1	Pros1	264	46.6937	13.9883	0	0.248741
PTEN	Pten	265	89.5221	94.164	10.5773	5.59158
PTH1R	Pth1r	267	48.0677	18.7897	5.10749	0.561659
PTS	Pts	268	87.408	90.5613	18.6669	2.28393
PEX5	Pex5	270	74.1499	86.6072	9.22551	11.118
QDPR	Qdpr	271	91.6863	88.7881	73.1738	25.2525
RB1	Rb1	272	93.3262	91.0998	0.631172	35.8452
PRPH2	Prph2	273	28.4638	11.7757	1.12177	0.0125162
RS1	Rs1	279	60.1892	11.5936	15.2421	0.0281658
ATXN1	Atxn1	281	88.2589	83.1977	2.61131	4.64976
SCN4A	Scn4a	283	8.21547	3.82939	0	0.0106892
SGCD	Sgcd	285	91.8376	95.9847	2.44486	15.185
SLC12A1	Slc12a1	286	59.8928	42.4832	0	0.720588
SLC12A3	Slc12a3	287	62.1745	5.98157	0.0141642	0
SMN1	Smn1	292	92.4837	91.0976	4.46522	114.483
SMN2	Smn1	292	87.1627	91.0976	30.1289	114.483
SNCA	Snca	293	21.8191	6.9826	0.00871417	0.0353622
SOX9	Sox9	294	66.8494	1.39345	0.137369	0.00578586
STAR	Star	297	48.3534	71.7214	0.121087	0.192452
ABCA4	Abca4	298	73.386	78.6517	0.189553	1.57277
TCN2	Tcn2	303	92.0015	85.454	0.0521737	19.095
TGM1	Tgm1	306	93.2372	36.1298	0	0.379441
TH	Th	307	34.3683	97.0749	0.116808	23.1484
TPMT	Tpmt	313	91.821	75.1193	7.42655	20.72
TSC1	Tsc1	314	93.8301	92.6192	8.37598	14.5225
TSHR	Tshr	315	44.0967	33.6949	0	0.0723503
TTR	Ttr	317	18.6632	1.61339	0.0212425	0
UMPS	Umps	319	91.5263	98.3345	0.847775	9.67159
XDH	Xdh	324	94.4555	77.3124	0.000408412	14.4975
AIRE	Aire	327	6.35042	72.0448	0	8.54592
APOB	Apob	328	56.4783	97.4521	0.0186722	0.0353968
BLMH	Blmh	330	92.828	96.0739	11.1089	30.2311
SLC25A20	Slc25a20	331	90.702	95.6467	11.4133	8.66294
CASR	Casr	332	21.8272	2.96109	0.0170994	0.0134828
CDKN1A	Cdkn1a	333	32.5202	1.7186	3.63237	0.731142
CHM	Chm	334	94.0952	87.4183	0.0891232	0.480676
TPP1	Tpp1	335	90.8078	7.37119	0.279611	1.3621
CSF2RB	Csf2rb	339	7.62578	3.77026	0	0.0148011
CSF2RB	Csf2rb2	339	7.62578	3.74727	0	0.00916621
ERCC2	Ercc2	344	86.8379	97.5667	1.01932	10.927
EXT2	Ext2	345	92.5183	94.6359	5.05701	24.3776
GNRHR	Gnrhr	350	83.8519	2.36819	0	0
GPD2	Gpd2	352	88.3034	26.8715	10.1374	2.8928
GUCA1A	Guca1a	353	10.5994	2.12965	0	0.0215261
HSD17B4	Hsd17b4	358	93.8938	93.836	7.31755	31.6208
IFNGR1	Ifngr1	359	67.4258	36.4285	2.0478	0
IL2RA	Il2ra	360	64.7616	24.3295	2.15751	1.75914
KEL	Kel	362	22.0887	7.66185	0	0.0032864
LTBP2	Ltbp2	369	56.9118	13.4418	0.278043	3.62106
PAFAH1B1	Pafah1b1	371	88.4743	88.7015	5.80053	44.4247
MVK	Mvk	372	86.7112	85.3316	0.955615	0.152988
NCF2	Ncf2	374	92.8749	57.5081	1.68283	0.0479903
NOTCH3	Notch3	376	27.2665	2.49001	0.00578129	0.0113619
OXCT1	Oxct1	377	82.2223	81.3806	1.24899	19.0906
PCSK1	Pcsk1	379	44.738	10.4305	0.00450704	0.0074691
PDE6A	Pde6a	380	15.9004	74.9007	0.0531255	1.21991
PLEC	Plec	384	89.181	72.9753	0.0220354	0.478077
PON2	Pon2	385	84.1277	2.70729	59.2191	0
PSEN2	Psen2	386	79.1056	93.7066	33.9568	36.7149
RAG1	Rag1	387	94.161	3.18861	0.0937989	0.00516664
SELE	Sele	389	30.1163	4.25667	0	0.0387203
SLC10A2	Slc10a2	390	54.1746	5.43487	0	0.0230721
SOD1	Sod1	392	43.2289	77.6593	305.316	303.686
STK11	Stk11	393	80.6155	97.4398	0.499293	56.1945
HNF4A	Hnf4a	395	13.7266	2.51058	0.00444862	0.181264
HNF1B	Hnf1b	396	10.0951	87.004	0.006951	2.57426
TEK	Tek	397	86.7135	90.3801	5.34934	5.13742
THPO	Thpo	398	28.2082	3.50913	0	0.00748099
BARD1	Bard1	400	89.6956	90.748	275.924	3.87327
ALB	Alb	405	12.5384	6.72049	0	0
AMPD3	Ampd3	408	83.2405	93.9067	7.17895	31.2649
ATRX	Atrx	416	91.6569	90.0253	29.4392	50.7659
C1QB	C1qb	418	8.45323	68.8387	0	17.2808
CRYBB2	Crybb2	420	35.7009	5.82246	0	0.0519123
F12	F12	425	0.940424	6.83112	0.022172	0.185248
F2	F2	426	71.1685	42.9204	6.18898	6.54058
FGA	Fga	428	14.5177	2.83335	0	0.00980434
FGG	Fgg	429	23.879	2.1225	0	0.0216301
GDNF	Gdnf	433	5.33146	2.29762	0.00967438	0.00938802
HEXB	Hexb	437	88.0734	18.4192	155.017	0.42854
VLDLR	Vldlr	443	61.9416	37.47	2.57126	0.357545
MC2R	Mc2r	444	18.0712	21.5554	0.014024	0
MPZ	Mpz	445	8.15706	2.26829	0.017837	0.00942913
OTC	Otc	446	11.7314	30.8671	0	0.0664735
PCCB	Pccb	447	80.863	92.6681	25.0377	13.1111
PLP1	Plp1	448	5.88851	94.7396	0	0.759032
PMS1	Pms1	449	92.0321	97.193	20.8064	29.7817
SAG	Sag	455	41.8115	97.6328	0	0.0314644
SFTPB	Sftpb	456	32.5913	93.0242	0.0217728	0.00250831
HNF1A	Hnf1a	459	69.563	78.4896	7.12101	0.0900737
TP53	Trp53	460	69.1066	82.9703	4.19381	18.746
TPO	Tpo	461	88.8879	95.3189	2.03992	0.890193
TSC2	Tsc2	462	92.217	94.7221	0.0903196	6.41125
TYRP1	Tyrp1	464	81.1245	3.18281	0.229615	0.0121112
VHL	Vhl	465	80.6879	94.1893	7.50712	0.346128
VWF	Vwf	466	85.8005	30.7051	0.233699	0.23934
CRX	Crx	467	11.9015	2.50892	0.087243	53.4641
C8A	C8a	472	15.321	81.8971	0	0.157676
IL5RA	Il5ra	473	48.2892	94.9853	0	0.000528912
IL6R	Il6ra	474	10.0934	46.8782	0.0291443	0.176876
FCGR1A	Fcgr1	475	94.7807	13.6744	1.12763	0.113367
FCGR3A	Fcgr4	477	18.5964	51.3288	0	1.45186
FCGR3B	Fcgr4	477	10.0709	51.3288	0	1.45186
CD55	Cd55	479	83.1345	96.642	33.8534	105.836
CD55	Daf2	479	83.1345	95.8784	33.8534	32.0694
IL1A	Il1a	480	95.6866	91.4852	0	0.136368
IL1B	Il1b	481	97.7995	3.96804	0	0
GC	Gc	486	66.0455	77.404	0.924286	0.287181
IL15	Il15	487	22.8122	6.34589	0.18839	0.0146243
C7	C7	489	21.8157	45.2779	0.0214312	0.130172
IL4	Il4	491	27.7489	94.6027	13.8672	0
TAP1	Tap1	495	6.14998	1.84483	0	0.0438431
IGFBP2	Igfbp2	499	77.1092	3.03927	12.8454	0
IGFBP3	Igfbp3	500	85.6662	57.8752	37.2332	0.185026
HGF	Hgf	503	47.8895	97.4298	0.0270333	0.445513
NOS3	Nos3	504	58.4152	17.8064	0.0125529	0.420499
CD44	Cd44	508	14.7938	5.16475	0	0.0196513
IGF2	Igf2	510	25.3043	2.83873	0.516024	0.78096
HPX	Hpx	511	96.3909	76.8884	0.0524276	0.0126975
CD4	Cd4	513	18.4798	93.4753	0	6.812
IGF1	Igf1	515	79.2316	67.0627	0.00461445	0.161242
BDKRB2	Bdkrb2	519	11.5445	33.0068	0	0.0419804
LTBP1	Ltbp1	522	91.6582	5.49149	13.399	0.0398593
IL10RB	Il10rb	523	92.5869	95.7492	10.3928	21.6042
IFNAR1	Ifnar1	524	90.9483	90.2917	1.71526	8.34748
NCF4	Ncf4	525	9.68032	3.04161	0	0
ITGAM	Itgam	526	18.0943	5.99764	0	0.0120412
BCL2	Bcl2	527	12.4738	23.6017	0.00475869	0.145497
SOD2	Sod2	530	86.2747	85.7055	9.75385	8.02326
GSR	Gsr	531	94.1012	44.5189	1.67836	1.61369
FASLG	Fasl	533	9.3489	2.50161	0	0
IL13RA2	Il13ra2	534	7.38631	56.9249	0	0.636281
AGL	Agl	536	91.2418	92.1201	0.591795	3.41573
CCR2	Ccr2	537	13.0051	8.53296	0	0.00523607
SELL	Sell	539	21.6438	1.5272	0	0.0891596
TGFB1	Tgfb1	540	53.54	2.22656	0.0074292	0.130289
ABAT	Abat	542	58.8169	57.9372	3.36276	3.22884
ACHE	Ache	543	57.2798	1.30721	0.103118	0.0172169
ADORA3	Adora3	550	14.656	5.38799	0	0.18108
ADRA1D	Adra1d	551	67.1706	1.69853	0.0019994	0.00784973
AHCY	Ahcy	554	60.4094	97.5399	66.3942	3.99945
ALOX12	Alox12	560	90.949	69.3559	0.210744	3.56573
ALOX5	Alox5	561	18.2238	9.92209	0	0.0965067
ANXA1	Anxa1	563	5.36325	5.75634	0	0.0134712
ATP1A1	Atp1a1	564	83.2914	95.0108	94.9055	215.743
BCKDHA	Bckdha	569	93.9964	90.9039	0.125316	7.19606
BLVRA	Blvra	572	43.915	95.4632	0.0129007	15.8897
BLVRB	Blvrb	573	53.4443	3.57551	0.359322	0.358854
TSPO	Tspo	574	44.2835	26.2071	1.52727	0.233355
CACNA1D	Cacna1d	578	89.4387	83.7625	8.34318	1.88071
CACNA2D1	Cacna2d1	579	62.3098	86.4275	12.9643	0.703922
CACNG1	Cacng1	582	17.5269	95.113	0	0.0564564
CCK	Cck	583	13.4453	1.99509	14.9811	0
CD3E	Cd3e	586	12.8962	2.15352	0	0
CGA	Cga	587	31.6377	28.7712	2.30776	0.645181
CHRNA3	Chrna3	591	73.4782	5.12032	2.91653	0.0300869
CHRNA4	Chrna4	592	7.05952	14.0517	0.00292593	0.0265089
CHRNA7	Chrna7	593	92.6163	8.53257	15.5457	0.153575
CHRNB1	Chrnb1	594	35.8821	60.4978	0.476867	1.74726
CHRNB2	Chrnb2	595	49.3745	48.6998	0.0270451	0.0681251
CRAT	Crat	598	94.8973	97.2011	0.445178	2.80909
CSF3R	Csf3r	601	12.2024	11.0121	0	0.00948511
DBH	Dbh	615	82.4623	95.895	0.353633	2.5175
DCK	Dck	616	94.727	97.8886	5.96105	0.559121
DDC	Ddc	618	14.4869	2.75437	0.00609501	0.0269874
DIO1	Dio1	620	29.5417	32.7321	0	0.0564671
DIO2	Dio2	621	42.8871	1.25345	0.0248275	0.134231
DRD3	Drd3	623	16.9296	19.6772	0	0.112017
FGF1	Fgf1	625	46.5926	92.0216	0.0974186	3.4347
FOLR2	Folr2	627	10.5573	49.7638	0	0.0347683
GABRA1	Gabra1	629	11.7267	7.68235	0	0.0124752
GABRA4	Gabra4	631	10.9295	12.0169	0	0
GABRB3	Gabrb3	633	36.4111	57.3342	0.505577	0.171672
GAD1	Gad1	635	82.0834	1.86991	19.2086	0.0145406
GART	Gart	637	92.5778	97.1403	1.87848	2.91469
GAS6	Gas6	638	86.9116	90.7687	1.76254	13.8608
GGCX	Ggcx	639	73.4097	97.4956	2.70161	1.67718
GHRHR	Ghrhr	640	45.3809	3.86886	6.07846	0.0117599
GRIN2A	Grin2a	645	85.3681	16.7436	1.67978	0.00752005
GRIN2B	Grin2b	646	86.5251	25.0366	2.85442	0.203821
GRIN2C	Grin2c	647	42.0689	1.82685	0.10375	0.00767814
GRIN2D	Grin2d	648	37.7954	3.09531	1.11246	0.177664
GRM1	Grm1	649	20.8104	34.0619	0	0.887228
GRM3	Grm3	651	60.8763	23.4213	0.600914	0.110159
GRM8	Grm8	654	89.0146	87.6075	3.04485	6.25349
GUCY1B3	Gucy1b3	664	9.92466	2.76735	0	0.180829
GUK1	Guk1	665	90.6081	96.8076	0.543085	2.08192
HRH1	Hrh1	668	66.5924	4.26412	0.0820761	0.0334508
HTR3A	Htr3a	671	10.3866	62.8296	0	0.989766
HTR6	Htr6	673	6.80449	2.64272	0	0.0500779
IGF2R	Igf2r	676	88.7403	96.6949	4.40941	19.2156
IL1R1	Il1r1	677	14.0973	87.8121	0	12.1456
IL7	Il7	680	54.8244	95.2385	1.69302	26.5984
IL12A	Il12a	681	35.8852	1.47935	0	0
ITGB6	Itgb6	685	16.7789	3.94702	0	0.228665
KITLG	Kitl	692	86.6903	57.4687	0.00724345	1.14193
NQO1	Nqo1	695	65.1575	47.5016	0.349034	5.2451
NQO2	Nqo2	696	94.9094	97.722	0.498847	0.591062
NPY	Npy	697	78.615	4.9914	0	0
NPR3	Npr3	699	12.3152	9.73118	0.0168665	0.0767072
NPY1R	Npy1r	700	9.06485	4.7691	0	0.0429747
NPY2R	Npy2r	701	10.2905	2.0543	0	0
PDE3A	Pde3a	708	88.9052	93.9312	3.63841	41.3869
PDE3B	Pde3b	709	71.7041	82.3479	0.00248905	21.3143
PDHB	Pdhb	712	87.829	97.5345	16.9272	14.9872
PGR	Pgr	713	65.3997	6.64213	0.00151209	0.00478191
PLA2G1B	Pla2g1b	715	10.4423	2.04052	0	0.127766
PLA2G5	Pla2g5	716	10.4139	3.05082	0.00800332	0.0475216
PLAT	Plat	717	19.0948	88.1676	0.243843	1266.4
SERPINF2	Serpinf2	719	79.3867	5.76276	6.59385	0.0814958
POLR2A	Polr2a	721	89.7077	96.2147	15.0185	11.6542
POLR2B	Polr2b	722	93.1013	96.7869	4.0538	59.0566
POMC	Pomc	723	8.31587	2.86087	0.21088	0.448436
POR	Por	725	88.1176	94.4123	6.03079	22.9193
PPIB	Ppib	726	81.1187	38.3984	7.6257	17.4109
PPIC	Ppic	727	68.8662	2.01673	6.76275	0.219369
PRIM1	Prim1	730	94.7852	86.6359	10.2985	26.2981
PRIM2	Prim2	731	59.5262	95.3519	117.997	31.9712
PRL	Prl	732	50.7913	2.86113	0.959744	0.0368485
PRLR	Prlr	733	43.5971	66.6979	0.0347566	6.4919
PRRG1	Prrg1	734	90.5955	91.612	0.598897	9.27977
PRRG2	Prrg2	735	63.9834	42.6298	0.338153	2.94947
PTGDR	Ptgdr	736	88.4786	17.1961	0.0329595	0.0132848
PTGER2	Ptger2	739	47.2688	3.4831	0	0.0237047
PTGFR	Ptgfr	741	44.0879	88.5535	0	0.0362135
PTGS1	Ptgs1	743	88.8521	7.12515	0.0752317	0.0230046
RPL3	Rpl3	747	81.2415	97.8438	386.991	2.97604
RPL4	Rpl4	748	87.598	97.2533	221.135	163.277
RPL24	Rpl24	763	73.7671	95.7251	1099.39	2.55937
RPS3	Rps3	779	82.0739	96.3545	790.27	30.4705
RRM1	Rrm1	806	93.0016	97.4897	46.9289	14.3273
SCN1B	Scn1b	810	17.6093	2.48453	0	0.0217443
SCNN1A	Scnn1a	811	12.8427	5.85343	0.0125188	0.0658586
SLC6A2	Slc6a2	816	8.5869	15.9298	0.00874617	0.0214306
SLC6A4	Slc6a4	817	56.1022	93.1506	0.0745617	10.5685
TACR3	Tacr3	824	91.2841	12.1864	6.2659	0.0324819
TBXA2R	Tbxa2r	825	10.3433	4.3038	0.103082	0.0269593
TNFRSF1A	Tnfrsf1a	828	8.73311	1.6602	0.00292242	0.080741
TNFRSF1B	Tnfrsf1b	829	43.2614	5.2322	2.59843	0.0431346
TOP2A	Top2a	830	92.669	97.9396	84.1193	30.2631
TUBG1	Tubg1	833	91.5567	96.7625	80.6933	39.8569
TYMS	Tyms	834	76.8785	81.7251	34.1692	22.1938
VCAM1	Vcam1	838	34.9748	2.69876	0	0.20209
ZAP70	Zap70	839	60.0307	95.9373	0	1.43013
ALDH5A1	Aldh5a1	840	89.0026	28.3427	13.8645	2.6555
PDE5A	Pde5a	842	73.0017	39.3672	0.139545	0.169809
PLOD3	Plod3	843	94.2774	97.5685	1.51342	0.670491
ABCF1	Abcf1	849	93.2847	91.5124	34.5074	31.9398
ACLY	Acly	854	92.5669	94.9152	35.2145	12.719
ACR	Acr	855	8.81495	1.46946	0.0119301	0.0124949
ACO2	Aco2	856	93.3613	95.3004	2.70966	45.6593
ACVR2B	Acvr2b	863	89.6948	64.9459	24.3754	1.27909
ADAM10	Adam10	865	92.7755	94.7264	5.56799	33.2256
ADCY7	Adcy7	866	92.8455	14.2641	3.63648	0.00593752
ADCY9	Adcy9	868	84.5972	95.5653	3.82604	8.9485
ADCYAP1	Adcyap1	869	4.47254	5.74389	0	0.314724
ADCYAP1R1	Adcyap1r1	870	79.144	88.3885	0.133057	3.22848
PLIN2	Plin2	872	41.9524	93.5925	0.092264	4.05779
ADPRH	Adprh	874	16.2128	96.4522	0	53.9049
ADSS	Adss	875	90.2271	74.6365	2.18085	283.992
AEBP1	Aebp1	878	15.9759	75.85	0	0.00960473
AES	Aes	879	24.2222	67.138	0.0234045	40.0621
AFM	Afm	881	19.0013	69.9449	0	0.0918034
ALOX12B	Alox12b	884	37.0006	2.07901	0.102026	0
ALOX15B	Alox8	886	13.943	1.75152	0.00601998	0.0269681
AMFR	Amfr	888	88.5923	86.4958	11.5372	194.667
NUDT2	Nudt2	896	84.627	52.2455	8.62728	18.2484
APBA1	Apba1	897	80.3812	48.7374	0.461647	10.6675
APBB1	Apbb1	898	24.6589	96.2085	1.33161	17.7051
BIRC2	Birc2	900	92.2654	95.5707	64.4474	4.69547
XIAP	Xiap	901	92.044	90.6752	5.9834	1.87131
ARG2	Arg2	906	83.9984	91.9727	127.954	182.246
ARHGAP5	Arhgap5	907	93.4016	97.8544	3.16672	0.809949
ARNTL	Arntl	910	62.6851	83.6921	3.34442	60.6884
ART3	Art3	911	21.1193	11.0915	0	0.0120232
ASGR2	Asgr2	912	41.0134	61.5903	0.3157	60.8683
ALDH7A1	Aldh7a1	913	87.0325	70.1235	27.3217	41.6456
ATP6AP1	Atp6ap1	914	90.3651	97.6768	2.60056	25.4151
AZGP1	Azgp1	915	11.3421	4.32403	0	0.114583
BACH1	Bach1	916	83.049	86.6124	47.5427	1.27281
BAK1	Bak1	917	55.6822	91.6497	0.0314618	0.112753
BFSP1	Bfsp1	922	47.1577	2.38735	0.0369414	0.00792254
BID	Bid	923	26.1775	15.6363	1.02535	0.407803
BIK	Bik	924	91.708	3.77143	0.460562	8.09233
PRDM1	Prdm1	925	56.971	66.6715	0.0242226	9.60995
BMP2	Bmp2	926	56.3248	1.71809	0	0.0476902
BMP3	Bmp3	927	11.7674	1.2571	0.025042	0.101201
BMPR2	Bmpr2	929	91.2087	87.072	8.20152	14.5274
BNIP1	Bnip1	930	93.1404	95.8422	72.2768	39.5799
KLF9	Klf9	931	34.9097	3.37453	0.00145529	0.206046
BUB1B	Bub1b	933	92.9852	90.5188	119.196	641.851
CALU	Calu	936	81.403	86.5826	25.025	67.2063
CAV2	Cav2	942	18.5357	96.2687	0.0400849	0
CCNH	Ccnh	946	80.8128	92.5873	39.8188	12.1811
TNFRSF8	Tnfrsf8	949	72.5669	97.9358	0.0166867	2.90776
CD40	Cd40	954	21.8364	34.9639	0.0616471	0.245394
CDC27	Cdc27	960	93.0494	94.4654	25.4588	49.556
CDK6	Cdk6	963	61.4503	33.3963	0	0.706534
CDX2	Cdx2	968	27.7635	0.715542	0.00419248	0.0942588
RCBTB2	Rcbtb2	970	92.4275	54.5008	11.3394	3.54036
CHEK1	Chek1	975	79.8913	87.5938	174.009	140.734
CHGA	Chga	976	37.5965	97.0852	1.37671	26.2666
CHUK	Chuk	979	93.2111	97.416	16.9683	4.41855
TBCB	Tbcb	981	94.1197	96.9262	62.1499	56.7702
CLCA1	Clca3	984	19.8861	14.3358	0	0.46312
CLCN6	Clcn6	985	94.721	89.9058	0.892481	1.17412
CLIC5	Clic5	987	12.3878	3.36163	0	0.0472686
LDB2	Ldb2	989	91.6285	76.0703	0.983943	2.7901
CNGA3	Cnga3	994	17.7262	2.76187	0	0.0609794
CNN1	Cnn1	995	48.7528	39.3901	10.1339	13.0761
KLF6	Klf6	996	77.9906	51.8536	0.952178	0.462755
CPD	Cpd	999	92.9133	87.7328	1.73764	7.06799
CPN1	Cpn1	1002	54.0858	17.5873	0	0.937411
CREBL2	Crebl2	1003	96.4022	74.5345	3.01423	0.128388
CSE1L	Cse1l	1006	84.4667	97.0012	17.0887	19.7242
CSTF1	Cstf1	1012	79.3675	97.9801	16.3117	45.7051
CSTF3	Cstf3	1014	91.3776	92.7702	5.19332	6.56418
CTBP1	Ctbp1	1015	91.8431	95.5064	8.41468	5.51065
CTF1	Ctf1	1016	21.8786	97.6524	0	0.312263
CTNND1	Ctnnd1	1017	86.6445	86.1365	36.2244	39.331
CTSO	Ctso	1020	30.1432	5.00468	0	0.0372215
CTSZ	Ctsz	1022	10.9515	36.1193	0.405231	0.182376
CXADR	Cxadr	1024	84.0985	83.194	0.106342	0.133322
DAB2	Dab2	1026	12.522	33.8764	0	36.8964
DAD1	Dad1	1027	91.2671	76.4052	7.15951	33.3924
DGKA	Dgka	1028	47.9818	95.9732	0	0.302512
DGKG	Dgkg	1029	57.763	52.6588	0.327991	0.36811
DARS	Dars	1032	94.6265	89.024	199.157	21.8665
DHX9	Dhx9	1039	86.5848	88.5262	2.20635	6.66212
DHX15	Dhx15	1040	91.3169	92.3104	8.00834	11.0089
DHCR7	Dhcr7	1042	94.3359	90.5816	88.1459	8.98125
DHODH	Dhodh	1043	66.9202	70.3286	1.1038	12.5714
DKC1	Dkc1	1045	87.1013	43.4495	420.727	32.3815
DLG2	Dlg2	1046	88.2062	67.8922	1.80832	1.05026
DLG4	Dlg4	1047	15.1064	2.48638	0	0
DNASE2B	Dnase2b	1052	17.3614	3.1868	0	0
DYNC1H1	Dync1h1	1053	93.3321	96.3458	0.991674	3.3658
DPAGT1	Dpagt1	1058	93.8126	65.3401	0.719258	1.34782
DPH1	Dph1	1059	60.1106	93.8557	0.154277	0.531645
DRG2	Drg2	1061	91.9913	96.9165	0.90354	14.8763
ECM2	Ecm2	1064	93.5667	97.8972	0.13486	0.0143868
DUSP4	Dusp4	1065	22.8365	3.21869	0.00222643	0.309997
ECE1	Ece1	1068	90.3983	28.2801	1.55967	8.64489
ECH1	Ech1	1069	94.1723	33.9227	25.4191	3.49502
LPAR1	Lpar1	1072	92.9492	83.9407	1.13518	3.68463
EFNA2	Efna2	1075	19.2056	96.2242	0.122929	6.5724
EFNB3	Efnb3	1076	78.6025	94.9212	0.294273	0.00584518
CELSR3	Celsr3	1077	49.5263	29.2683	0.0240089	0.107088
CELSR2	Celsr2	1078	26.537	3.31601	0.00858799	0.101625
EIF2B1	Eif2b1	1080	88.307	97.8953	94.2132	142.364
EMP1	Emp1	1088	37.8159	2.4923	0.021091	0.0380263
EMP2	Emp2	1089	87.0391	85.8661	1.72873	24.5059
EP300	Ep300	1094	90.6257	97.8101	21.8957	13.2026
EPAS1	Epas1	1095	71.2069	3.79965	62.4931	0.482297
EREG	Ereg	1097	4.68364	5.03246	0.0356299	0
FBL	Fbl	1099	89.6409	87.5798	7.25746	9.70533
ESR2	Esr2	1100	71.4836	12.5039	3.53275	26.418
EXTL2	Extl2	1102	93.6623	2.66964	0.371968	0.372955
EXTL3	Extl3	1103	84.862	95.8671	8.41136	26.9421
FABP1	Fabp1	1106	7.1772	1.31914	0	0
FABP6	Fabp6	1108	18.936	86.3046	0	1.36772
FAT2	Fat2	1110	89.0563	22.0011	1.4784	0.0738469
FOXF2	Foxf2	1115	12.1682	1.16927	0.889211	0.0158853
FLNA	Flna	1119	73.2683	97.6432	0.0643413	1.3084
FRZB	Frzb	1126	57.9705	18.1928	0.49076	0.511266
ADAM2	Adam2	1127	27.9503	23.1245	0	0.00736662
GABBR1	Gabbr1	1132	13.2169	2.41108	0	0.0240998
B4GALNT1	B4galnt1	1133	11.8421	10.7725	0	0.0900756
GAS8	Gas8	1135	81.5422	91.883	0.760041	40.2353
GATM	Gatm	1136	85.8016	2.52883	0.81948	0.0159459
GBAS	Gbas	1137	93.8336	84.617	5.74348	77.2248
GCKR	Gckr	1139	88.7341	20.1726	0.0318751	13.1413
GFRA2	Gfra2	1145	85.1559	6.70589	23.4951	0.050259
GFRA3	Gfra3	1146	90.6917	24.1395	0.859171	0.783743
GCLC	Gclc	1148	92.8808	94.0341	6.24155	4.55267
GPLD1	Gpld1	1152	87.1352	56.1001	33.055	2.59471
GPX5	Gpx5	1155	5.38267	29.758	0	0.0115361
GTF2B	Gtf2b	1158	92.8618	93.6465	454.386	218.263
GTF2H3	Gtf2h3	1160	93.9971	97.0281	1.42698	15.4896
BRF1	Brf1	1161	69.949	91.0966	0.0382492	10.1652
HAS1	Has1	1165	9.18469	2.31169	0	0.0157469
HCRTR2	Hcrtr2	1168	21.0038	13.2061	0	0.0189182
HGFAC	Hgfac	1170	6.73692	79.5746	0.00185946	0.0659692
HIF1A	Hif1a	1171	83.2089	86.3156	6.18621	77.8447
HNRNPL	Hnrnpl	1174	57.2575	97.08	2.68641	10.5538
IGSF3	Igsf3	1182	76.7194	89.639	0.940864	43.3076
ICT1	Ict1	1185	78.5452	96.9073	13.1641	48.7101
IFIT2	Ifit2	1187	8.76379	2.65222	0	0
IFIT3	I830012O16Rik	1189	12.1976	47.2417	0.0305877	0.00933545
IFIT3	Ifit3	1189	12.1976	2.19833	0.0305877	0
IGFBP4	Igfbp4	1192	10.6218	1.80699	0.0213984	0.0910683
IGFBP7	Igfbp7	1193	12.8704	15.7808	0.0323045	12.9325
IGSF1	Igsf1	1195	67.9428	13.2681	0.235629	0.0185363
IL10RA	Il10ra	1196	88.534	1.70509	0.0508518	0
IL12RB2	Il12rb2	1197	86.1609	53.2984	0.0100094	4.15312
IL13RA1	Il13ra1	1198	90.9888	37.0092	10.1481	0.0331783
TNFRSF9	Tnfrsf9	1199	11.0721	20.7964	0.0581486	0.0909828
IL18	Il18	1200	15.5752	9.21984	0.0142495	0.4723
INPPL1	Inppl1	1204	92.7292	75.3793	0.37275	6.63025
EIF3E	Eif3e	1205	90.1462	97.3074	145.741	43.6735
IRAK2	Irak2	1207	72.7224	2.90571	8.21108	0.0870442
IRF3	Irf3	1208	68.7459	63.3776	0.189156	6.35541
PAX6	Pax6	1212	2.50806	3.92158	0.0357823	0.381572
AARS	Aars	1213	85.7769	74.6222	0.703584	20.7395
ACADSB	Acadsb	1216	93.3404	83.8694	2.39151	7.34095
ACP2	Acp2	1217	96.8708	97.5518	0.123038	1.00521
ACRV1	Acrv1	1219	57.4324	17.0121	0.173217	0.659228
ADD2	Add2	1221	90.8396	97.8972	10.5914	6.29887
PARP1	Parp1	1222	86.4001	97.3471	125.219	18.9542
ADRBK1	Adrbk1	1223	88.1863	92.2459	2.4899	4.48885
AHR	Ahr	1224	89.0982	86.9151	0.252593	10.5411
AHSG	Ahsg	1225	26.8295	52.886	0.0289096	0.0254983
AK2	Ak2	1227	93.6897	86.2532	6.03901	109.466
ALCAM	Alcam	1229	19.2325	6.93161	0.00256461	0.00378953
ALOX5AP	Alox5ap	1231	10.1858	2.91285	0	0
AMBP	Ambp	1234	68.9162	16.0109	11.533	0.034338
AMD1	Amd1	1235	63.9663	73.1529	495.789	4.18241
AOAH	Aoah	1238	84.8482	73.619	35.314	0.149245
APEH	Apeh	1240	91.9074	97.0243	0.462785	33.2259
APOBEC1	Apobec1	1243	12.8442	2.34314	0	0.0112056
APOD	Apod	1246	14.1614	63.6218	0.0939009	1.77977
ARAF	Araf	1249	95.9986	96.8984	0.256767	4.34718
ARCN1	Arcn1	1250	93.706	89.5061	35.096	102.831
TRIM23	Trim23	1251	91.3204	70.0658	0.0672784	2.36815
ARL2	Arl2	1260	94.8322	87.5174	0.727713	64.2118
ARNT	Arnt	1261	93.0428	85.0838	0.769022	19.4842
ASIP	a	1264	13.9184	2.75404	0	0
ATF3	Atf3	1265	5.68358	26.6503	0	0.754284
ATP5J	Atp5j	1272	67.9167	53.5293	41.9386	23.2003
ATP5B	Atp5b	1273	48.6617	97.5007	101.596	182.95
ATP5F1	Atp5f1	1275	95.7374	66.4609	12.5275	26.9749
ATP6V1B2	Atp6v1b2	1279	89.1337	93.1436	105.089	66.5679
ATP6V1C1	Atp6v1c1	1281	91.6265	96.1302	7.83091	94.5847
ATP6V1E1	Atp6v1e1	1282	90.0726	96.4352	8.00055	117.751
ATP5O	Atp5o	1283	86.3445	91.5339	98.7258	74.8701
AUH	Auh	1284	90.5023	85.4209	13.7414	66.6499
BAAT	Baat	1286	67.5993	2.72025	0.0055876	0
BAI1	Bai1	1287	14.5939	42.9987	0.00147831	0.484943
BAI2	Bai2	1288	82.3505	3.76856	1.08248	0.124036
BAI3	Bai3	1289	24.6457	52.2335	0.0508491	5.04033
BCL7B	Bcl7b	1290	83.4318	95.4432	8.04639	32.361
CFB	Cfb	1292	79.1853	95.4889	0.0178412	0.18691
BGN	Bgn	1293	8.83416	64.2744	0	2.42936
BHMT	Bhmt	1295	87.0876	63.38	0.0217123	0
BLK	Blk	1297	42.4006	3.10376	0.395327	0.0133101
CXCR5	Cxcr5	1298	16.0981	2.30388	0	0.0260826
BMP6	Bmp6	1300	71.2235	88.432	295.479	112.077
TEC	Tec	1302	32.9537	3.72142	0	0
BSG	Bsg	1308	71.5613	96.4588	10.7465	52.4283
BTC	Btc	1309	19.9319	6.62336	0	0.0245226
BTN1A1	Btn1a1	1312	8.8178	0.502271	0	0.216857
CALB2	Calb2	1318	74.726	3.77625	0.298122	0.40417
CALCR	Calcr	1320	68.7033	12.3652	0	0.0241965
CAMLG	Caml	1323	88.7271	97.0374	243.893	28.2037
CANX	Canx	1324	90.7678	93.9535	18.1459	100.405
CAPN2	Capn2	1326	73.4271	3.09863	2.74636	0.0767736
CAPNS1	Capns1	1327	79.7633	87.8211	2.77548	61.0923
CARS	Cars	1328	90.9694	90.7373	35.9331	20.1161
CAV1	Cav1	1330	6.99462	91.5959	0	0.0186971
RUNX1	Runx1	1331	61.1959	3.22771	0.518524	0.0322226
CCND1	Ccnd1	1334	19.4089	75.7454	0.153418	1.47874
CCNF	Ccnf	1335	94.2605	96.9128	0.689013	39.3909
CD2	Cd2	1338	16.0938	1.81523	0	0.0164268
CD19	Cd19	1341	8.34434	0.754274	0.0160891	0.0752844
CD34	Cd34	1343	7.74607	11.8909	0.00539249	0
CD38	Cd38	1345	65.9061	3.28298	3.95086	0.0125491
CD47	Cd47	1346	92.5026	11.1532	1.22011	0.194058
CD48	Cd48	1347	14.7854	10.5009	0	0.47354
CD72	Cd72	1350	18.6395	35.0329	0.35265	1.47418
CDA	Cda	1352	39.6433	1.59847	14.7174	0.023229
SEPT7	Sept7	1354	91.2956	94.2653	24.6845	47.2477
CDC25A	Cdc25a	1355	89.8118	94.7367	58.0388	69.3685
CDC25C	Cdc25c	1356	93.8113	98.0871	20.362	7.25091
CDH5	Cdh5	1359	82.0509	3.08828	6.17743	0.00942913
CDH11	Cdh11	1361	69.0012	4.23113	0.0246418	0.0691158
CDK7	Cdk7	1363	85.5813	94.38	1545.88	15.2371
CDO1	Cdo1	1365	21.5219	94.1909	0.0798524	214.638
CDX1	Cdx1	1366	60.657	1.96984	0.00922361	0.0214769
CEBPG	Cebpg	1368	39.1603	94.9451	13.4126	18.0073
CENPA	Cenpa	1369	57.1085	96.2379	171.836	37.425
CTSC	Ctsc	1373	85.7161	27.3598	26.6176	0.0494587
CHGB	Chgb	1375	11.0247	7.79358	0	0.0378594
CLU	Clu	1382	19.3513	2.81949	0.0238729	0.0286144
CLTA	Clta	1384	75.2382	89.4095	88.556	77.0529
CCR7	Ccr7	1387	10.1992	1.84767	0	0
CNR2	Cnr2	1389	11.6713	2.36249	0	0.0134028
COL4A2	Col4a2	1390	48.8422	27.3799	0.291744	2.4867
COL6A1	Col6a1	1391	82.9266	4.05907	0.0709744	0.00706692
COL6A2	Col6a2	1392	77.191	3.38385	0.314558	0
COL9A1	Col9a1	1393	11.4709	4.3413	0	0.0181397
COL15A1	Col15a1	1396	69.7366	2.93122	0.267088	0
COL16A1	Col16a1	1397	63.4923	88	0.0160406	0.0478828
SLC31A1	Slc31a1	1399	91.8315	73.1737	24.8234	8.45739
COX7B	Cox7b	1406	96.0281	94.7269	46.4979	39.3876
CAD	Cad	1412	90.4801	91.3723	2.5112	1.23377
CPT1A	Cpt1a	1413	81.7226	11.5538	0.377076	0.135552
CRHBP	Crhbp	1418	45.2423	16.2767	0.320484	0.0558961
HAPLN1	Hapln1	1420	27.3854	3.97594	0.0553493	0.00495674
CRYBA4	Cryba4	1422	15.5266	2.08012	0	0
CRYBB1	Crybb1	1423	40.7917	1.58761	0.137908	0.0215261
CRYM	Crym	1424	47.0439	66.9283	24.5331	2.75515
CSN2	Csn2	1426	46.8546	3.84536	0	0.0083894
CTH	Cth	1432	89.6893	58.5666	1.16314	3.66515
CTNNA1	Ctnna1	1433	90.9139	90.6829	59.5307	67.6724
CTNNB1	Ctnnb1	1434	70.1496	87.0632	30.6547	165.036
DBT	Dbt	1444	89.8512	52.1933	4.97983	2.37499
DCT	Dct	1447	93.2093	5.57162	116.106	0
DDB1	Ddb1	1448	92.4237	84.6092	31.9014	250.114
MPP7	Mpp7	1455	92.5834	87.4677	6.14104	0.271981
DLST	Dlst	1456	77.3929	83.1367	4.10593	92.2706
DPT	Dpt	1458	16.0834	4.99647	0	0
ATN1	Atn1	1461	30.4915	17.182	0.295201	2.99667
DSC3	Dsc3	1462	11.2656	8.26943	0.0154628	0.240175
DSG1	Dsg1a	1463	20.823	87.3594	0	1.21005
DSG1	Dsg1b	1463	20.823	12.1005	0	0
DSG2	Dsg2	1464	90.158	7.60866	0.949402	0.00960536
HBEGF	Hbegf	1466	66.1294	5.18323	0.553631	0.79885
DUSP7	Dusp7	1468	78.8978	72.7899	92.0262	221.361
E2F4	E2f4	1471	88.9422	97.7301	80.3477	84.8931
E2F5	E2f5	1472	94.8445	80.5793	3.32978	265.992
E2F6	E2f6	1473	91.3022	97.1063	0.0320336	1.01845
EDN1	Edn1	1476	46.4063	42.9975	7.92202	3.78425
EDN2	Edn2	1477	11.1519	96.8322	0.013149	0
EDNRA	Ednra	1478	60.4984	3.24047	0.527176	0.0322866
EFNA5	Efna5	1482	82.4825	63.9285	5.46497	8.51605
EGF	Egf	1483	76.7712	85.9434	6.39269	10.4949
EHHADH	Ehhadh	1486	92.1751	4.93904	0.174556	0.0234309
EIF4A2	Eif4a2	1487	65.7048	83.8611	298.687	26.2258
EIF5A2	Eif5a2	1490	95.8358	92.3826	0.182735	0.110862
ELK4	Elk4	1492	68.7604	79.2946	2.15136	10.2583
EMR1	Emr1	1493	23.3534	24.0707	0	0
ERCC1	Ercc1	1501	94.5528	97.3897	16.5416	5.63948
ETFB	Etfb	1503	94.3304	51.1493	2.67661	20.8783
ETV4	Etv4	1504	14.7302	31.2988	0.0141237	0.697431
EVPL	Evpl	1506	55.115	1.71126	0.0780025	0.0505942
EYA3	Eya3	1508	93.2784	88.944	2.49913	19.5707
F2R	F2r	1510	23.9318	1.43448	0.104496	0.383452
F3	F3	1511	12.7838	1.59316	0.0678165	0.01756
F13B	F13b	1512	14.7832	16.4444	0	0.502237
FBLN2	Fbln2	1514	81.4272	10.3395	2.53425	0.0625339
FBN2	Fbn2	1515	21.8882	29.0391	0	0.45994
FCER1A	Fcer1a	1516	15.2514	42.2829	0	0.0321078
FCER2	Fcer2a	1517	17.6867	96.1097	0.0335363	0.0518498
FCN1	Fcnb	1518	9.97957	11.0486	0	0
FDPS	Fdps	1519	92.0564	97.6487	0.667483	8.24202
FGF2	Fgf2	1521	28.0066	5.96909	0.465137	0
FGF9	Fgf9	1523	56.6512	59.4926	37.9922	3.75853
FKBP3	Fkbp3	1525	95.7696	94.9742	4.37889	5.36121
FOXO1	Foxo1	1527	75.7075	85.6001	36.197	88.2505
FMOD	Fmod	1530	6.89945	2.31786	0.00273681	0
FMR1	Fmr1	1531	91.3299	91.5797	4.21123	3.97352
FN1	Fn1	1533	90.247	17.4918	156.596	1.85135
FNTA	Fnta	1534	88.0523	97.3568	13.4883	60.1846
FNTB	Fntb	1535	87.0165	84.3517	40.7673	9.48155
KDSR	Kdsr	1539	91.2897	89.4638	1.84684	3.49591
GAB1	Gab1	1542	80.3618	2.71965	32.7787	0.534657
GABPA	Gabpa	1543	84.4227	95.5848	8.11816	0.0924739
GAP43	Gap43	1545	65.6939	4.39453	0.427812	0.025321
GARS	Gars	1547	85.4037	97.6572	307.242	55.9482
GATA1	Gata1	1549	93.4587	97.0227	0.00644882	0
GATA3	Gata3	1550	73.0101	10.1768	0.277972	5.47783
GATA4	Gata4	1551	40.7912	94.1649	8.46351	14.5057
GFAP	Gfap	1554	28.8986	2.60303	0.0271845	0.012135
GCLM	Gclm	1557	93.4141	94.8807	33.8529	43.3077
GLP1R	Glp1r	1558	10.2277	4.7607	0	0.044517
GNA15	Gna15	1563	12.8722	2.24541	0	0.0205659
GNAQ	Gnaq	1566	91.1613	86.4844	11.3543	5.83633
GNS	Gns	1568	84.3951	96.3702	33.5654	14.0078
GOT1	Got1	1571	93.9545	29.6686	16.7434	16.7761
GOT2	Got2	1572	83.9552	63.2996	11.2658	10.4859
GRB2	Grb2	1576	87.3373	83.592	2.09115	7.95431
GRN	Grn	1577	86.5893	93.8299	35.0158	27.1683
GRIK5	Grik5	1578	55.5664	81.8573	0.032429	1.0573
GRP	Grp	1580	28.1066	2.58693	0.104202	0.141671
GTF2F1	Gtf2f1	1585	94.8104	98.4381	64.9975	75.7986
GUCA1B	Guca1b	1586	38.233	84.6856	1.1652	0.0225327
HARS	Hars	1592	94.2559	86.8638	3.15352	8.62882
HTT	Htt	1593	94.0199	89.4984	1.081	11.8084
HIVEP1	Hivep1	1596	92.853	96.9368	8.73749	63.1549
HMOX2	Hmox2	1611	68.9278	74.8938	4.10425	29.5902
NR4A1	Nr4a1	1612	19.4878	1.49724	0.257684	0.106347
HOXB3	Hoxb3	1617	49.6211	3.38246	0.021604	0.0379076
HPD	Hpd	1620	11.2508	4.52853	0.144248	1.53977
HSPA4	Hspa4	1624	81.6183	91.7571	19.7628	58.3659
HSPD1	Hspd1	1626	68.3245	96.1318	13.7857	30.2105
IRF8	Irf8	1629	84.8279	90.3318	85.6725	9.68038
IGHMBP2	Ighmbp2	1642	95.2151	97.4427	7.09387	3.20114
IL1RAP	Il1rap	1643	87.0858	85.2937	0.716954	4.07361
IL6ST	Il6st	1645	92.9942	92.5345	0.338531	31.9219
IL7R	Il7r	1646	17.354	3.66478	0	0.0248982
IL12B	Il12b	1648	46.5844	7.86746	0.726859	0.0650455
IL15RA	Il15ra	1650	49.7899	12.2165	7.1171	0.124541
INHBA	Inhba	1653	6.13828	51.0972	0.00952698	0.445936
INHBB	Inhbb	1654	33.9261	1.04026	0.095706	0.697197
INPP1	Inpp1	1655	72.8061	52.3345	10.1872	0.466479
ACO1	Aco1	1657	90.5954	96.6104	1.56165	33.462
IRF1	Irf1	1658	88.2034	90.5925	24.7989	69.1551
IRF2	Irf2	1659	18.3481	3.27479	0.113126	0.0416545
ISL1	Isl1	1661	92.5517	14.1916	29.0817	1.40902
ITGA2	Itga2	1662	83.93	7.96412	0.0147627	0.0122653
ITGA9	Itga9	1664	89.3747	64.5637	10.3865	32.5687
ITGAL	Itgal	1666	48.5989	90.2549	0.126627	0.483452
ITIH1	Itih1	1667	14.1191	2.46357	0	0
ITIH2	Itih2	1668	41.8692	15.5462	0.639983	0.2304
ITIH3	Itih3	1669	11.412	50.7256	0.0103206	0.481248
ITIH4	Itih4	1670	91.2686	3.18252	0.0478691	0.00597528
ITPKA	Itpka	1671	41.7432	4.29188	0.209913	0.0311818
ITPKB	Itpkb	1672	22.0247	2.57718	0.00494878	0.0766724
ITPR1	Itpr1	1673	90.3358	94.9174	11.1909	27.8204
ITPR3	Itpr3	1675	53.2384	78.4111	7.63458	0.765822
IVD	Ivd	1676	78.9457	91.7669	4.07376	24.1358
JAG2	Jag2	1677	85.2889	93.3152	0.238518	77.4903
JAK1	Jak1	1678	90.4577	87.9171	15.7463	48.7749
KCNA6	Kcna6	1684	12.6463	2.50577	0.00273406	0.0235892
KCNJ3	Kcnj3	1687	80.8679	10.8596	0.174369	0.0335776
KCNJ6	Kcnj6	1688	86.1449	23.799	11.1041	0.0103678
KCNJ10	Kcnj10	1689	20.0574	2.3797	0.000161532	0.014626
KCNJ15	Kcnj15	1690	28.727	23.7678	0	0.085818
KCNK1	Kcnk1	1691	13.0153	85.6009	0	2.36177
KCNK3	Kcnk3	1692	8.21605	11.6823	0.00395534	0.0191202
KCNMA1	Kcnma1	1693	84.9661	68.2383	0.0595994	2.20163
KCNN4	Kcnn4	1696	58.8861	5.59429	0.873418	1.3102
KPNB1	Kpnb1	1707	93.3684	97.1176	66.9008	80.9284
KPNA2	Kpna2	1708	91.923	85.7746	38.2124	35.7131
IPO5	Ipo5	1710	51.4649	93.2169	5.32504	19.2041
KRT86	Krt86	1717	9.79596	2.93374	0	0.0415857
AFF3	Aff3	1718	75.9154	73.7106	1.32116	4.25311
LAG3	Lag3	1719	22.2766	11.5813	0.00380479	0.0231935
LAMB1	Lamb1	1722	81.9968	95.8448	124.234	450.246
LAMB2	Lamb2	1723	13.7226	6.58648	0.00117254	1.14543
LAMC1	Lamc1	1724	88.6861	85.4209	13.4387	11.3181
LECT2	Lect2	1730	8.61384	97.656	0	2.67524
LEPR	Lepr	1731	42.8214	71.567	0.199981	1.94142
LIF	Lif	1734	6.76771	1.34433	0.00139017	0.0201706
LIFR	Lifr	1735	60.3941	63.8476	1.01735	1.00079
LIG4	Lig4	1736	39.2739	93.5304	1.19168	22.3401
LIMK1	Limk1	1738	93.6824	97.8134	13.2785	23.5369
LOX	Lox	1741	15.0049	1.95744	0.00327996	0.0522051
LOXL2	Loxl2	1742	83.7488	23.2531	0.524644	0.0184524
LRP1	Lrp1	1744	83.6106	95.2893	0.24471	20.5954
LRP3	Lrp3	1745	92.1349	5.15123	0.0337545	0.039412
LRP5	Lrp5	1746	92.2609	86.8067	0.811811	101.071
LRP6	Lrp6	1747	89.5582	90.6962	34.5334	28.263
LSP1	Lsp1	1750	10.7979	68.62	0.0112416	25.5349
LTBR	Ltbr	1753	15.0997	2.602	0	0.0437322
LTF	Ltf	1754	10.6903	2.92821	0	0
LY9	Ly9	1759	13.4282	61.3336	0	0.0499232
SH2D1A	Sh2d1a	1762	34.3571	6.31541	0.263457	0
EPCAM	Epcam	1764	71.188	1.8893	64.3222	0.355821
MXD1	Mxd1	1767	86.0891	84.0034	39.2327	41.6437
MAD2L1	Mad2l1	1768	81.1581	65.9053	183.419	89.5824
MAFK	Mafk	1770	89.5698	95.9536	1.66149	1.0342
MAG	Mag	1771	6.94464	1.40031	0	0
MAGOH	Magoh	1776	67.8534	87.7945	605.83	176.915
MAN2A1	Man2a1	1777	86.6954	86.6106	2.43437	5.33117
MATN1	Matn1	1783	23.6155	40.5838	0.151634	1.1544
MATN3	Matn3	1785	66.0427	2.17088	0.0920402	0.0109299
MAX	Max	1786	84.741	61.0325	17.0748	68.238
MBP	Mbp	1788	66.4114	29.0377	7.01882	1.1293
MCM3	Mcm3	1791	80.1053	98.3381	98.0605	35.4967
MDM2	Mdm2	1793	89.5881	96.914	0.66152	57.1518
MDM4	Mdm4	1794	76.4773	90.7734	15.9529	344.098
SLC3A2	Slc3a2	1795	69.6814	28.2616	9.00734	57.4259
MEST	Mest	1800	87.1629	97.4928	56.0301	79.8966
MFAP2	Mfap2	1801	9.52307	76.7027	13.3949	74.9134
MFNG	Mfng	1803	93.7769	40.5763	0.04188	14.6988
MGAT1	Mgat1	1804	62.5352	70.5496	0.824615	14.3315
MGAT5	Mgat5	1808	89.9882	88.9095	11.8134	4.82918
MGST2	Mgst2	1811	71.7239	2.08026	170.816	0
MKI67	Mki67	1814	92.1904	95.6208	1.75731	37.1476
MMP19	Mmp19	1820	40.8605	98.4506	0.0445533	0.175805
MNAT1	Mnat1	1821	93.9019	86.9486	28.362	11.4873
MPG	Mpg	1824	62.6065	97.3654	30.3559	3.78009
MPI	Mpi	1825	92.8085	82.7352	0.414157	6.06748
MPP1	Mpp1	1826	90.9403	94.6433	2.30177	4.05731
MSH3	Msh3	1829	90.8392	90.7224	59.4695	41.8264
MSH4	Msh4	1830	77.9012	81.8847	0.00154189	16.0596
MSMB	Msmb	1832	11.0988	15.2194	0.0290718	0
MSN	Msn	1833	17.779	58.1769	0	1.0132
MAP3K10	Map3k10	1834	93.625	93.555	0.199948	16.896
MST1R	Mst1r	1835	64.8169	1.45433	0.0082637	0
MSX2	Msx2	1837	71.7246	1.42698	5.78855	0.0326212
MTAP	Mtap	1838	93.9545	87.5793	3.31628	20.2961
NUDT1	Nudt1	1839	94.7935	92.3515	7.98642	25.5152
MTIF2	Mtif2	1840	92.2547	96.9565	21.5434	3.52956
IRF4	Irf4	1842	53.1404	2.41747	0.00970066	0.00401287
MVD	Mvd	1843	82.8883	83.8755	0.416068	5.86987
MYBPC1	Mybpc1	1846	14.0523	2.85016	0.10244	0.0212704
MYBL2	Mybl2	1847	91.2787	82.5303	6.91222	105.557
PPP1R12A	Ppp1r12a	1855	87.8769	92.7945	169.074	71.8611
NUBP1	Nubp1	1857	94.9606	91.7057	2.87046	1.22063
NBN	Nbn	1858	87.7952	85.1798	30.5859	11.6332
NCBP1	Ncbp1	1859	80.538	96.9673	5.84974	1.7751
NDUFB6	Ndufb6	1864	93.374	97.3383	18.0722	50.7906
NDUFS4	Ndufs4	1866	85.2269	92.9088	35.9659	19.8837
NEK3	Nek3	1869	91.124	85.337	1.97998	3.70737
NEO1	Neo1	1870	89.8683	91.7833	25.9313	22.1471
NFIX	Nfix	1872	75.9746	60.7311	0.0670429	2.12637
NFKB2	Nfkb2	1873	23.0146	29.4651	7.7765	6.4971
NFX1	Nfx1	1875	90.0512	96.7329	3.67647	13.9015
NGF	Ngf	1876	10.5035	3.55511	0	0
NGFR	Ngfr	1877	37.8062	2.94153	0.0820277	0.0387116
NID1	Nid1	1878	42.2532	27.4105	0.0613997	0.594114
GPNMB	Gpnmb	1880	45.2578	36.712	1.60209	6.57667
NOV	Nov	1884	60.5356	67.3409	0	0
NPAS1	Npas1	1886	37.6959	2.2377	0.108058	0.0179744
NPAS2	Npas2	1887	88.9167	22.0268	3.04893	16.6576
NPAT	Npat	1888	89.1287	92.0143	70.4955	4.0808
NPTX1	Nptx1	1891	37.721	1.66545	0.401644	0.00355645
NPTX2	Nptx2	1892	81.8174	64.4871	0.294861	51.5594
NT5E	Nt5e	1895	18.3723	39.772	0.00484588	0.0578043
NTF3	Ntf3	1896	20.972	12.152	0	0.519443
NTHL1	Nthl1	1897	95.2909	74.155	18.5154	28.3532
NTRK1	Ntrk1	1898	14.2718	1.69311	0	0.0490355
NUP88	Nup88	1901	72.0345	97.1523	40.5408	110.4
NVL	Nvl	1902	93.6426	97.1903	10.2089	19.6551
OAS1	Oas1a	1903	42.5324	46.091	0	0.231726
OAS1	Oas1g	1903	42.5324	79.565	0	1.13761
OCLN	Ocln	1905	71.2633	89.8177	0.38638	3.2107
ODC1	Odc1	1906	86.7644	92.6549	1027.67	20.4586
ODF2	Odf2	1907	81.8801	89.0314	5.09766	65.5602
OGG1	Ogg1	1909	84.041	97.8069	20.5888	15.4229
OLR1	Olr1	1910	14.8129	5.7448	0	0
TNFRSF11B	Tnfrsf11b	1912	84.3125	4.18025	0.61821	0
OPHN1	Ophn1	1913	91.1626	81.4434	0.483645	36.2433
SLC22A18	Slc22a18	1918	23.7697	14.0058	0.010058	0.514469
P2RX1	P2rx1	1921	27.9865	3.01728	0.220806	0.0288927
P2RX3	P2rx3	1922	12.5226	78.4281	0	0.298722
P2RX4	P2rx4	1923	87.6924	75.7446	1.69792	6.30825
P2RX5	P2rx5	1924	60.1983	15.8854	1.20563	0.0616496
P2RX7	P2rx7	1925	58.9073	2.46126	0.0294875	0.00696913
P2RY2	P2ry2	1927	5.23435	1.69265	0.0068975	0.023509
FURIN	Furin	1930	55.9501	45.4322	31.1401	136.215
PAFAH1B2	Pafah1b2	1932	90.012	96.282	106.718	4.94944
PAK1	Pak1	1936	92.061	96.1243	17.7402	133.5
PALM	Palm	1937	18.6933	6.88676	0.012546	0.234843
PAWR	Pawr	1940	76.5906	69.1088	2.96581	2.35165
PCK1	Pck1	1944	11.444	2.19848	0	0.0188891
PCOLCE	Pcolce	1946	9.90446	93.9687	0	0.0244214
CDK18	Cdk18	1949	17.6699	7.34612	0.0231495	0.012339
PDC	Pdc	1950	27.4447	5.50866	0	0.0264175
PDCD2	Pdcd2	1951	93.8362	93.1671	24.5194	27.8608
PDE2A	Pde2a	1952	7.24564	64.0709	0.00322792	1.04561
PDE4B	Pde4b	1953	52.6302	74.7219	0.0104708	0.300415
PDE6D	Pde6d	1954	74.2408	53.8781	0.807978	146.921
PDE6G	Pde6g	1955	33.6051	96.3362	0.0192698	0.120258
PDE7A	Pde7a	1956	93.345	93.0812	25.0915	0.0904896
PDE8A	Pde8a	1957	82.8127	89.6496	10.339	26.4273
PDGFRB	Pdgfrb	1960	51.8986	2.79011	0	0.0364735
PDZK1	Pdzk1	1964	91.8191	89.2538	1.82125	81.1455
SERPINF1	Serpinf1	1965	79.0064	38.3659	89.6067	0
PER1	Per1	1966	86.6852	80.5772	0.111199	13.0307
PEX13	Pex13	1967	93.298	79.4807	12.3184	31.3215
CFP	Cfp	1969	41.981	98.063	0.0111059	0.0123309
PFN2	Pfn2	1974	29.9248	73.1105	18.3693	15.9465
PGF	Pgf	1978	24.3128	2.69349	0	0.00598861
PGM1	Pgm2	1979	91.8296	90.1467	0.631271	6.77618
PHB	Phb	1980	83.5773	88.6516	21.033	36.3999
PHKA1	Phka1	1981	87.9785	90.544	0.131098	0.33608
PIGA	Piga	1982	93.3072	97.8665	7.41879	17.1389
PIGR	Pigr	1984	8.96114	79.0798	0.0201852	0.030448
PIK3C3	Pik3c3	1986	93.6107	97.969	4.98983	25.1385
PLAG1	Plag1	1993	92.6423	78.2799	6.38641	6.52128
PLAGL2	Plagl2	1994	87.1904	65.3439	26.9897	3.96723
PLCG1	Plcg1	1997	89.7255	93.0089	0.0698961	7.47291
PLEK	Plek	2000	23.9484	71.7379	0.132683	5.74275
PLIN1	Plin1	2001	77.2246	1.49698	0.15332	0.0441363
PLRG1	Plrg1	2004	90.8293	97.3389	85.3026	152.206
POLB	Polb	2013	93.0665	94.3599	469.458	41.4147
POLD1	Pold1	2014	93.8143	97.6914	2.43851	3.81773
POLE2	Pole2	2015	94.445	96.6183	11.3628	11.9396
POLG	Polg	2016	67.7759	97.0838	0.954452	7.7252
POLR2C	Polr2c	2017	71.8641	86.9886	13.1204	143.206
POLR2G	Polr2g	2019	92.6787	26.7103	3.51869	136.952
PPL	Ppl	2026	90.774	65.8076	1.10769	0.186286
PPM1B	Ppm1b	2027	91.1373	65.3603	18.84	21.8397
PPP1R7	Ppp1r7	2032	84.7033	80.3773	14.0745	22.4179
PPP1R10	Ppp1r10	2033	87.6413	71.4114	47.4592	60.3879
PPP2R2A	Ppp2r2a	2035	88.4475	91.7157	37.9907	20.686
PPP4C	Ppp4c	2038	87.9565	96.2845	115.177	57.8231
PRELP	Prelp	2041	8.29564	44.23	0.0574497	17.6074
PREP	Prep	2042	89.2297	95.1176	43.7667	93.0982
PKN2	Pkn2	2054	92.566	96.2864	8.95801	37.9745
PRKD3	Prkd3	2055	90.1809	78.6641	1.46704	1.00304
PRKCSH	Prkcsh	2056	74.5568	97.9676	0.341709	17.977
MAPK7	Mapk7	2060	63.7933	91.6882	1.17203	2.65915
MAP2K1	Map2k1	2063	84.1953	78.5802	352.656	131.194
PROX1	Prox1	2069	64.0272	2.70518	0.453199	0.246753
PRPSAP2	Prpsap2	2073	87.9562	86.0228	30.2346	33.5764
TMPRSS15	Tmprss15	2075	91.5308	3.89138	2.02384	0.0176825
PSMA1	Psma1	2080	37.4365	98.0146	11.0128	84.5193
PSMA2	Psma2	2081	89.2036	98.1649	143.717	201.038
PSMA3	Psma3	2082	88.4303	94.2769	285.79	6.6499
PSMA4	Psma4	2083	73.5938	96.7932	211.455	62.4941
PSMA5	Psma5	2084	89.3698	85.2818	216.977	37.5806
PSMA6	Psma6	2085	84.5905	95.6481	28.0372	113.12
PSMA8	Psma8	2086	45.3919	6.75238	0.839058	0.0111
PSMB1	Psmb1	2087	84.341	85.2299	45.2849	114.013
PSMB2	Psmb2	2088	93.6346	84.3768	22.9588	151.426
PSMB3	Psmb3	2089	80.5076	90.3774	111.611	21.7918
PSMB7	Psmb7	2093	79.7735	95.292	69.7248	154.889
PSMB9	Psmb9	2094	17.0326	2.65005	0	0.0233155
PSMC1	Psmc1	2095	82.5368	97.5079	1.33728	76.3873
PSMC2	Psmc2	2096	91.8004	72.0889	9.78311	101.47
PSMC3	Psmc3	2097	94.6963	96.9024	0.479137	69.5206
PSMD1	Psmd1	2100	92.2431	95.5786	207.168	61.1923
PSMD2	Psmd2	2101	74.437	97.9368	205.585	51.3318
PSMD3	Psmd3	2102	92.1018	97.9821	14.3589	68.8373
PSMD7	Psmd7	2104	89.5939	97.7618	255.247	28.8169
PSMD9	Psmd9	2106	87.7292	67.4899	151.827	43.5683
PSMD11	Psmd11	2108	93.6767	97.1366	266.095	31.9425
PSMD12	Psmd12	2109	82.2798	96.116	21.9277	81.2628
PSMD13	Psmd13	2110	92.1954	97.6104	1.46223	1.47406
PSME3	Psme3	2111	91.696	84.8219	73.6968	164.771
PTHLH	Pthlh	2113	15.7494	30.3768	0.369527	2.93594
PTN	Ptn	2117	83.778	46.1354	174.077	0.00929849
PTPN1	Ptpn1	2119	87.0288	93.467	11.634	4.54124
PTPN4	Ptpn4	2120	92.4157	93.2011	7.83347	0.595763
PTPN9	Ptpn9	2121	91.0777	89.3009	1.42705	2.82696
PTPN11	Ptpn11	2122	93.3603	80.4998	7.59119	65.7002
PTPRB	Ptprb	2125	90.9008	74.9404	0.0671688	2.12907
PTPRC	Ptprc	2126	29.2941	4.72809	0.0191948	0.0157697
PTPRG	Ptprg	2129	88.904	88.0317	11.3692	14.2858
PTPRJ	Ptprj	2130	91.4187	75.4786	0.195484	10.4924
PTPRN2	Ptprn2	2134	74.6473	63.4087	4.23475	3.71094
PTPRR	Ptprr	2135	90.3466	86.4826	5.57883	16.4077
PTPRZ1	Ptprz1	2136	74.5893	6.2193	0.528836	0.183123
PVALB	Pvalb	2137	7.14498	2.03129	0	0.0210676
PVRL1	Pvrl1	2138	76.907	79.1751	0.310782	0.270387
ABCD3	Abcd3	2140	94.2312	83.0876	27.8266	6.35023
ALDH18A1	Aldh18a1	2142	93.84	55.7248	21.6563	9.36732
PCYT2	Pcyt2	2143	93.3981	87.8871	0.0141832	2.13841
PYGM	Pygm	2145	14.6525	35.9623	0.0858388	0.00660769
RAB3B	Rab3b	2149	20.5454	21.4138	0.0625911	17.8405
RAD51	Rad51	2155	87.9627	97.4258	2.68707	86.025
RAP1GAP	Rap1gap	2163	45.5132	73.4096	1.64108	0.61427
RARRES1	Rarres1	2166	91.964	29.5249	0.181794	0
RASA1	Rasa1	2168	91.8125	90.9361	18.8599	23.3573
RBL1	Rbl1	2172	92.0227	89.542	0.575821	10.4342
RBP1	Rbp1	2175	22.8998	3.41319	0.251784	0.00715351
RCN2	Rcn2	2176	88.5988	97.8349	1.67189	52.9996
RCVRN	Rcvrn	2177	19.5433	6.06467	0.00695499	0
NF2	Nf2	2180	86.8004	89.521	2.10091	26.0136
REL	Rel	2182	91.1956	94.7501	73.8713	3.00893
RENBP	Renbp	2184	9.37854	18.7818	0.0161789	0.039758
UPF1	Upf1	2185	74.9927	83.9914	13.0301	77.6656
RFC1	Rfc1	2187	94.0868	94.2625	45.9929	35.6096
RFC3	Rfc3	2188	53.3297	98.0655	1.25923	47.3841
RFX1	Rfx1	2189	87.4692	89.2982	0.69531	6.49045
RGS7	Rgs7	2193	71.3912	20.7056	8.2385	0.196642
RGS12	Rgs12	2195	86.497	81.5707	0.262153	15.3036
RGS16	Rgs16	2196	83.0759	5.49393	35.9732	0.0241442
RIT2	Rit2	2198	76.7327	67.7686	3.37968	3.69273
RNF2	Rnf2	2199	93.3342	89.3464	8.09889	51.1392
RNASEH1	Rnaseh1	2202	44.3452	76.2243	74.1475	34.8372
RNH1	Rnh1	2204	92.3585	27.7242	3.55518	1.94428
ABCE1	Abce1	2205	92.6455	97.9419	15.7315	3.41946
ROBO1	Robo1	2206	59.3736	73.097	2.24879	5.48119
ROS1	Ros1	2207	80.6168	13.8549	8.62215	0.116922
RPA1	Rpa1	2208	83.8734	95.467	162.335	118.004
RPN1	Rpn1	2213	91.5492	96.588	1.83083	22.7626
RPN2	Rpn2	2214	77.3964	97.0038	262.197	35.2747
RREB1	Rreb1	2218	87.0618	81.081	2.74039	5.39132
RXRA	Rxra	2220	87.8065	74.2137	0.248589	9.52245
S100A10	S100a10	2228	7.2444	1.68214	0	0.137414
SAFB	Safb	2229	93.2392	97.2288	15.4699	18.7707
SALL1	Sall1	2230	17.6112	1.61914	0.00457395	0.00626761
SATB1	Satb1	2232	71.8252	75.9053	3.92824	23.1804
ATXN2	Atxn2	2234	88.1877	86.4502	172.417	44.3096
SCN9A	Scn9a	2237	90.1097	8.03254	1.2864	0.0234788
CX3CL1	Cx3cl1	2251	6.78257	3.56599	0	0.0119582
SDC1	Sdc1	2252	5.44073	80.2395	0.00484561	71.8594
SDC2	Sdc2	2253	81.4789	63.9043	2.16959	0.814656
SDHB	Sdhb	2255	93.6179	82.6339	265.537	30.8722
SDHC	Sdhc	2256	94.4723	96.5865	8.90396	60.9169
SELP	Selp	2260	70.0892	57.6233	0	10.0849
SELPLG	Selplg	2261	14.1944	38.4537	0.0246932	0.12277
SEPW1	Sepw1	2263	84.4208	89.4762	20.1107	146.199
SFRP1	Sfrp1	2266	15.9909	33.6155	0.0522713	0.154019
SFRP4	Sfrp4	2267	3.12846	2.74402	0	0.0213791
SFTPD	Sftpd	2272	18.3486	98.3446	0	0.0887029
SH3BGRL	Sh3bgrl	2275	26.6552	32.6648	0	2.85493
SH3BP2	Sh3bp2	2276	93.5061	77.6419	0.110939	52.12
ITSN1	Itsn1	2277	81.8663	72.1145	23.8223	8.08126
ST6GAL1	St6gal1	2281	74.0446	60.5011	0.154389	16.966
ST8SIA1	St8sia1	2282	85.9354	60.1601	0.916645	0.227355
STIL	Stil	2283	93.2214	96.4604	22.2926	1.55396
SLC5A2	Slc5a2	2289	10.1078	17.3879	0.0107859	1.64384
SLC6A1	Slc6a1	2290	18.2876	2.60104	0	0.00656307
SLC6A6	Slc6a6	2291	69.234	89.2509	6.76457	24.0806
SLC34A2	Slc34a2	2297	15.2398	84.9412	0.00616198	0.210653
SLC18A2	Slc18a2	2298	89.8164	96.2781	1.93977	9.92469
SLIT1	Slit1	2302	29.2539	9.01931	0.0642739	0.0201309
SLIT3	Slit3	2303	86.3591	14.3654	7.85391	0.454757
SMARCA2	Smarca2	2308	77.0422	78.0823	23.9653	35.8904
SMARCB1	Smarcb1	2310	92.0844	96.7529	37.6679	81.071
SMARCC2	Smarcc2	2312	92.6326	97.627	32.5902	10.6344
SMARCD3	Smarcd3	2314	67.4506	16.8673	0.0807722	0.223589
SNAPC1	Snapc1	2317	92.4285	97.6538	36.5119	17.5118
SNCB	Sncb	2320	91.6691	58.012	13.8497	0.518743
SNAPC4	Snapc4	2321	94.3116	97.0203	0.134137	4.11572
SNRPA1	Snrpa1	2325	75.3375	92.0707	6.26769	47.0414
SNTA1	Snta1	2331	94.3614	67.5279	1.11015	3.50642
SNX2	Snx2	2332	93.4344	88.0397	73.14	23.039
SOD3	Sod3	2334	3.60886	1.4866	0	0.0344876
SORL1	Sorl1	2336	78.3411	93.0968	1.34438	27.4089
SP2	Sp2	2340	89.7861	95.2651	8.6738	4.06136
SP4	Sp4	2341	88.574	92.6797	3.02822	0.298661
UAP1	Uap1	2342	94.5835	56.3929	31.8659	7.18396
SQLE	Sqle	2355	81.6773	81.083	13.4709	8.63753
SRP19	Srp19	2361	88.7848	97.597	133.635	17.4266
SRP54	Srp54a	2362	89.0253	78.2519	9.3706	62.2693
SRPR	Srpr	2364	61.8923	97.8257	6.65246	11.1826
TRIM21	Trim21	2365	89.999	3.86873	0.538654	0.0118712
SSB	Ssb	2366	87.0748	69.8518	199.532	273.14
SSR1	Ssr1	2368	80.9141	84.2399	5.08703	4.39781
SSR2	Ssr2	2369	94.4398	97.7674	89.3822	18.1365
STAC	Stac	2371	88.3164	7.89936	0.0205257	0.243021
STAT6	Stat6	2373	15.5849	49.258	0	25.611
STC1	Stc1	2374	94.4211	3.65592	0.0113515	0.00502064
NEK4	Nek4	2376	94.8747	89.3789	6.27636	3.23102
STRN	Strn	2380	90.0838	84.4339	1.14557	164.73
STX5	Stx5a	2381	79.7601	75.8029	0.26515	232.204
STXBP1	Stxbp1	2382	78.8132	83.948	3.34597	12.4669
SUPV3L1	Supv3l1	2386	94.4782	96.7069	68.617	51.0163
SUV39H1	Suv39h1	2388	92.6935	91.2011	0.301761	24.0495
SYCP1	Sycp1	2389	24.9749	85.6045	0	2.59999
SYK	Syk	2390	23.423	2.66206	0.0361054	0.0193666
SYP	Syp	2391	47.8917	17.4745	0	0.0587463
T	T	2393	5.5444	6.63583	0.0234866	0.0528405
TAC1	Tac1	2394	16.2474	43.712	0.666666	2.26282
ADAM17	Adam17	2395	89.273	82.1446	33.7193	90.3594
TAGLN	Tagln	2398	55.9562	95.3604	0.0209945	0.192721
TAL1	Tal1	2400	5.52597	21.9509	0.117632	0.582503
TAPBP	Tapbp	2401	64.851	62.5473	0.197349	2.01216
TBP	Tbp	2404	88.6422	97.2941	69.8625	46.6442
TCF4	Tcf4	2407	82.9991	24.0947	1.10941	0.362402
TCF3	Tcf3	2408	93.4665	93.732	17.243	19.3231
NFE2L2	Nfe2l2	2412	68.5744	34.92	98.4609	5.42396
TDG	Tdg	2415	88.8368	14.9954	0.485824	0.0160767
TDGF1	Tdgf1	2416	35.6453	2.52714	9.41052	0
TEAD1	Tead1	2418	88.1829	77.2891	2.47833	0.885603
TMBIM6	Tmbim6	2419	74.9219	94.8748	217.66	145.816
TFAP2A	Tfap2a	2421	11.9871	9.85978	0.505147	1.79568
TFAP2E	Tfap2e	2422	43.6308	60.504	0.00747336	171.467
TFAP2C	Tfap2c	2423	17.7163	39.7543	0.175343	16.0807
TFAP4	Tfap4	2424	32.0225	26.8116	0.509312	3.26467
ARFRP1	Arfrp1	2425	44.6527	98.1479	2.11231	3.72278
TFRC	Tfrc	2429	91.2387	92.3207	0.682666	2.41255
TG	Tg	2430	38.077	20.7211	0.00773417	0.0401168
TGFA	Tgfa	2431	83.117	90.4239	5.16473	3.32908
TGFB2	Tgfb2	2432	11.7928	26.1552	0.000377928	75.1061
TGFB3	Tgfb3	2433	33.7845	47.0821	0.0457223	22.7209
TGFBR2	Tgfbr2	2435	27.0764	4.09855	0	0.0246375
TGFBR3	Tgfbr3	2436	77.9229	57.9405	5.30671	7.47345
THBS2	Thbs2	2438	60.323	11.3972	2.53558	0.0298092
TIAM1	Tiam1	2443	87.4772	94.1958	153.359	161.247
TIMP2	Timp2	2444	90.3088	3.63251	5.5979	0.147961
TJP1	Tjp1	2445	93.1561	75.6111	18.1575	44.6187
ICAM5	Icam5	2447	3.09969	0.934169	0.00656664	0.0110471
SEC62	Sec62	2449	90.8298	90.6504	35.9673	40.087
TSPAN4	Tspan4	2453	64.026	31.5437	0.516749	0.32423
GPR137B	Gpr137b	2454	84.0263	96.6409	51.3293	2.455
LBR	Lbr	2455	73.1234	95.4009	11.7649	76.8898
TNNI1	Tnni1	2462	37.7631	2.1474	0.126248	0.0295714
TOP1	Top1	2467	87.64	94.4935	221.333	120.394
TPD52L1	Tpd52l1	2468	20.1532	27.5528	0	1.05396
TPD52L2	Tpd52l2	2469	91.9763	97.2767	17.6281	68.4543
TPP2	Tpp2	2471	91.1702	88.2794	14.0987	9.71747
NR2C2	Nr2c2	2475	91.8867	85.8473	0.684408	2.33349
HSP90B1	Hsp90b1	2476	82.2931	94.1893	106.986	118.07
TRPC1	Trpc1	2478	80.6748	88.3232	0.131099	1.1033
TSSC1	Tssc1	2481	90.8578	89.2483	126.108	12.4431
TTC1	Ttc1	2485	92.9829	97.2461	36.3745	97.6331
DNAJC3	Dnajc3	2486	90.7284	94.6241	100.711	53.3199
TTC3	Ttc3	2487	90.9785	93.0051	23.7	2.61808
TTK	Ttk	2489	82.3887	91.6891	90.9706	132.071
TULP1	Tulp1	2491	36.7034	4.42501	0	0.0187174
TULP2	Tulp2	2492	8.18145	11.2521	0	0.467753
TNFSF4	Tnfsf4	2495	17.4794	3.08409	0	0.0116795
TXK	Txk	2497	14.1341	3.10295	0	0.02209
UBA7	Uba7	2502	43.5612	56.7471	0	0.0446092
UBE2G1	Ube2g1	2508	89.0858	81.9373	41.429	126.936
SUMO1	Sumo1	2514	91.1506	94.9879	132.899	37.277
UCP2	Ucp2	2516	78.7232	1.79336	17.4708	0.283247
UCP3	Ucp3	2517	30.4515	2.82824	0	0.00767658
UGDH	Ugdh	2520	81.3426	87.0401	16.4985	0.949267
UMOD	Umod	2522	6.18579	8.09424	0	0.112244
UPP1	Upp1	2524	80.4084	79.8851	6.33908	131.092
UQCRC1	Uqcrc1	2525	90.2919	98.0939	11.7191	1.89407
USF2	Usf2	2527	93.4717	94.8425	56.7205	29.7534
USP1	Usp1	2528	47.3309	92.4178	146.541	30.7663
VAV2	Vav2	2530	86.1605	63.7048	0.135315	4.36409
VBP1	Vbp1	2531	94.5035	96.9417	11.6342	43.4482
VEGFA	Vegfa	2534	59.4279	1.74991	0	0.0461722
VIM	Vim	2538	36.6945	1.20578	1.00608	0.0589485
VIP	Vip	2539	17.9426	95.0806	0	0.0784756
VIPR2	Vipr2	2540	77.5369	13.5591	0.830517	0.0374901
VRK1	Vrk1	2541	94.6579	92.5234	129.192	19.6402
VSNL1	Vsnl1	2542	15.2804	47.3233	0.0160407	0.542206
CORO2A	Coro2a	2546	27.821	44.2641	16.8064	8.87864
WNT8B	Wnt8b	2550	61.1526	3.46512	0.154714	0.00975787
WNT9B	Wnt9b	2551	70.7838	2.68854	0	0.026003
XPO1	Xpo1	2554	84.7774	89.5548	3.58197	29.1687
XRCC4	Xrcc4	2555	92.5755	93.1442	13.5579	11.81
YY1	Yy1	2556	70.4077	54.1793	16.165	2.77216
ZFX	Zfx	2561	87.827	81.0809	0.446048	0.0836199
ZIC1	Zic1	2562	31.0688	1.19701	0.00462883	0.00560963
CNBP	Cnbp	2567	69.0339	87.9476	272.652	97.2909
ZNF35	Zfp105	2568	94.6111	12.071	0.0356767	0.283918
ZNF76	Zfp523	2569	92.3937	93.9922	25.2918	3.64231
ZNF169	Zfp169	2572	86.0623	90.6805	0.285383	6.4537
ZBTB17	Zbtb17	2575	86.0176	90.4804	1.38605	3.93748
ZNF205	Zfp13	2580	95.4851	5.70067	0.200394	0.0417575
DNALI1	Dnali1	2586	43.1881	19.5096	0.0223251	0.0586575
PTP4A1	Ptp4a1	2587	21.6083	87.2355	4.74348	10.2247
PAX8	Pax8	2589	51.4071	4.09906	4.01812	0.0148732
FZD5	Fzd5	2590	13.2408	51.8093	0.070483	0.0240227
SCG2	Scg2	2591	35.544	95.2966	16.7351	0.560503
USP7	Usp7	2592	77.2262	82.9729	66.2999	153.33
DEK	Dek	2593	87.0913	95.7923	63.8382	39.2884
CUL5	Cul5	2597	90.1563	96.9349	177.772	13.6744
MFAP5	Mfap5	2599	77.2445	2.14695	0.0171864	0.196785
GPR68	Gpr68	2603	25.4905	52.852	0.145295	20.6028
NRIP1	Nrip1	2606	91.61	91.3703	6.97882	6.78413
NAA10	Naa10	2608	91.8368	86.7174	1.73329	10.2264
AXIN1	Axin1	2614	93.3924	91.6119	3.87767	33.9801
CDC45	Cdc45	2616	94.6003	97.6697	78.8662	37.5179
FZD6	Fzd6	2617	85.0882	2.77866	2.18589	0.0204634
HYAL3	Hyal3	2626	74.7916	80.1909	0.265142	0.397023
NME5	Nme5	2628	92.5629	91.31	0.58059	6.35534
PIP4K2B	Pip4k2b	2634	91.5232	76.252	0.77687	2.19294
PLA2G6	Pla2g6	2635	92.1233	93.4114	0.563149	13.965
PLA2G10	Pla2g10	2636	18.8678	87.8196	0.186487	0.294423
ULK1	Ulk1	2640	93.271	97.1239	2.97797	13.0067
ANXA9	Anxa9	2643	46.4402	94.7003	0	0.313491
LTBP4	Ltbp4	2645	32.7156	2.25224	0.920964	0.199652
ZNF282	Zfp282	2647	91.0142	93.295	0.913341	6.51498
NSMAF	Nsmaf	2652	85.1655	78.8676	0.0579621	2.49039
DOC2A	Doc2a	2657	40.5897	91.7499	0.00843934	4.27345
DHX16	Dhx16	2658	84.3921	97.0042	3.43934	14.9147
CUL4B	Cul4b	2660	69.3422	67.0706	6.62828	100.671
CUL3	Cul3	2661	89.994	96.1413	4.12074	41.2691
CUL2	Cul2	2662	93.6082	97.3949	1.04966	11.0482
CUL1	Cul1	2663	90.6971	92.8271	160.791	445.731
FOXN1	Foxn1	2664	10.2219	7.69103	0.00606015	0.0751686
TPST2	Tpst2	2666	93.8101	80.3203	0.776513	1.99089
TPST1	Tpst1	2667	88.7075	6.18958	0.147849	1.81112
KLF11	Klf11	2668	85.9689	91.8749	112.178	28.5227
AURKA	Aurka	2670	80.9052	83.1999	1667.44	192.701
FKBP6	Fkbp6	2672	88.5283	87.8754	30.3657	9.28027
GPR65	Gpr65	2675	8.59228	1.57202	0.0254662	0.0254225
RAE1	Rae1	2676	75.2481	95.6775	96.6396	87.2018
OFD1	Ofd1	2677	86.9935	92.1143	382.673	39.5221
SEMA7A	Sema7a	2678	94.4936	1.64635	0.486483	0.278504
CILP	Cilp	2679	17.0167	19.4282	0.0931833	0.223058
SLC4A7	Slc4a7	2680	92.3364	96.4052	143.298	5.90232
RGS5	Rgs5	2682	16.696	4.92466	0.00683376	0
MAP4K3	Map4k3	2683	92.7389	91.3849	14.1401	1.14264
PPFIBP1	Ppfibp1	2685	91.7186	95.1032	2.61153	8.29958
SLC43A1	Slc43a1	2688	14.503	19.5768	0	0.728442
PKP4	Pkp4	2689	88.8634	88.7678	5.7067	38.1607
PIK3R3	Pik3r3	2690	90.4562	93.6744	6.55403	27.1476
PEX3	Pex3	2691	93.8216	96.9686	25.6	16.7388
CNTNAP1	Cntnap1	2693	24.1292	96.9987	0.0057437	41.7497
ENC1	Enc1	2694	61.5394	9.61265	0.259169	0.421293
NIPSNAP1	Nipsnap1	2695	93.7539	94.3641	1.39954	41.3522
ITGA10	Itga10	2697	90.4571	92.2387	1.7609	2.27905
IKBKG	Ikbkg	2698	52.8196	56.0714	0.0991753	0.161947
IKBKAP	Ikbkap	2699	90.6264	94.9641	2.68803	11.6017
HAT1	Hat1	2701	93.5413	97.395	26.138	34.9646
GCM1	Gcm1	2702	8.60749	2.1499	0.00769627	0.0397016
DGKE	Dgke	2705	84.913	78.9418	1.54431	6.92102
CPZ	Cpz	2709	78.6846	13.3832	0.0320993	0.00432404
COPS3	Cops3	2710	85.892	96.3834	30.9898	99.3555
CBX4	Cbx4	2712	85.9309	55.4639	1.3908	0.0375428
BCAS1	Bcas1	2714	80.4367	74.792	5.80767	11.3204
BARX2	Barx2	2715	82.0503	29.0441	14.9965	7.81658
AGPS	Agps	2716	88.9707	82.5686	3.27667	14.1603
PIR	Pir	2717	71.3987	78.1081	0.213735	2.33808
CGGBP1	Cggbp1	2718	62.8862	96.8971	3.40322	5.28683
BHLHE40	Bhlhe40	2722	47.1452	68.9488	30.3274	14.7347
PRPF18	Prpf18	2726	83.2202	97.1733	6.10821	24.1944
KMO	Kmo	2729	16.4259	7.81581	0.171238	0
YARS	Yars	2730	90.5137	97.8187	0.273789	0.0507336
PDXK	Pdxk	2731	87.9971	71.8427	0.97565	0.0322906
KHSRP	Khsrp	2734	88.0831	97.3036	44.7456	19.4802
PDLIM4	Pdlim4	2735	52.2752	4.87714	0	0.261949
CASK	Cask	2736	91.1806	75.4737	0.0757584	4.32468
PRKRA	Prkra	2738	88.2463	32.2919	77.3272	0.843414
SCARF1	Scarf1	2741	58.7129	12.9658	0.017921	0.00651604
TNFSF11	Tnfsf11	2744	11.3581	94.3902	0	4.5557
RGS20	Rgs20	2745	11.8178	27.752	0	0.0580254
KLF7	Klf7	2751	84.8436	79.3453	0.603292	11.5767
PPAP2C	Ppap2c	2752	93.4971	97.6644	3.72677	8.45829
STC2	Stc2	2753	30.8275	19.8838	0.64957	4.54855
USO1	Uso1	2754	92.1345	85.4743	45.4152	76.8578
CADPS	Cadps	2755	86.1803	14.7651	2.55731	0.0483537
PDE8B	Pde8b	2758	52.6219	94.1226	736.861	3.2039
PSMG1	Psmg1	2759	65.9762	71.3715	211.15	34.9293
RFXANK	Rfxank	2760	80.5569	60.2622	9.27602	9.63979
SKAP1	Skap1	2764	49.5651	89.2853	0.0187624	28.0666
UNC5C	Unc5c	2765	68.7435	93.1595	4.87458	34.4285
OASL	Oasl1	2769	11.9754	52.1415	0.0108313	2.87547
AOC3	Aoc3	2770	92.4726	96.0297	0.0375073	0.0256491
DCHS1	Dchs1	2771	26.6782	1.91967	0.00445086	0.00441091
KCNK5	Kcnk5	2773	82.4796	16.9438	6.58057	0.690911
CHRD	Chrd	2774	7.57032	4.35339	0	0.0157969
NUMB	Numb	2775	91.302	88.4769	76.0229	11.0186
IRS2	Irs2	2778	39.6917	13.2669	0.393092	0.014052
EIF3A	Eif3a	2779	91.9099	96.1679	47.7623	13.1604
EIF3B	Eif3b	2780	83.9033	97.21	1.06057	44.7777
EIF3C	Eif3c	2781	41.8757	96.4457	4.92183	73.4889
EIF3D	Eif3d	2782	93.0945	97.786	12.4728	61.8889
EIF3F	Eif3f	2783	92.2548	96.4552	251.446	29.5775
EIF3H	Eif3h	2785	88.8856	90.0797	247.653	63.5061
EIF3I	Eif3i	2786	94.612	97.7307	67.2399	71.4
EIF4G3	Eif4g3	2789	91.7086	90.6154	13.8148	36.0455
STX16	Stx16	2791	80.3607	93.4093	74.9479	3.47232
STX11	Stx11	2792	16.3871	5.4742	0.0369943	0.528914
BECN1	Becn1	2794	91.2046	90.1191	49.6151	30.309
B4GALT2	B4galt2	2804	84.7887	46.6937	0.418103	44.354
TRADD	Tradd	2807	40.1503	6.75975	0.355522	2.33489
MBTPS1	Mbtps1	2808	88.4749	94.7487	12.3905	15.6363
SNX30	Snx30	2811	91.4713	81.7347	2.83125	0.554713
EED	Eed	2814	83.7607	74.902	0.00627153	133.74
CTNNAL1	Ctnnal1	2815	88.0703	73.4566	2.0047	18.5625
RNMT	Rnmt	2816	91.3552	79.288	5.13724	14.1598
RIPK1	Ripk1	2820	90.2639	84.3715	0.236143	14.1143
CRADD	Cradd	2821	83.0522	58.8057	0.840266	1.00277
TNFSF10	Tnfsf10	2824	16.3191	84.4345	0	0.507208
ADAM23	Adam23	2826	92.7123	57.5828	0.649015	0.14766
ADAM15	Adam15	2829	83.5045	90.1845	1.07727	0.146307
ADAM7	Adam7	2830	79.4618	72.0967	0.0395909	1.3269
TNFRSF14	Tnfrsf14	2833	23.6305	71.2616	0	0
NAPG	Napg	2838	87.1931	96.9365	13.9898	6.06805
NAPA	Napa	2839	86.3348	93.5727	7.42744	17.6624
MTMR1	Mtmr1	2840	80.7037	85.4239	27.6788	0.133946
MPDZ	Mpdz	2841	93.5883	95.5873	5.06055	22.9834
RIOK3	Riok3	2843	90.9548	96.8999	77.6495	27.6255
MATN4	Matn4	2844	9.13405	6.29363	0	0.0128131
RGS9	Rgs9	2845	13.886	86.2014	0	0.451468
DLK1	Dlk1	2846	4.48504	2.40166	0	0.0107534
FPGT	Fpgt	2847	84.9925	68.1276	2.47125	16.3846
TNFRSF11A	Tnfrsf11a	2848	94.6587	2.59689	0.327676	0.0248506
SCEL	Scel	2850	91.8932	30.9224	0.842142	11.8431
PEX11B	Pex11b	2852	94.9235	88.5068	2.1302	17.5245
SUCLG2	Suclg2	2854	88.138	69.6399	0.669207	10.7852
SUCLA2	Sucla2	2856	91.1165	87.3422	5.58578	70.6481
IL18RAP	Il18rap	2859	13.6934	44.907	0	1.14651
IL1RL2	Il1rl2	2860	11.9802	6.06564	0	0.0578223
IL18R1	Il18r1	2861	25.0899	64.8758	0	0.406652
IL1RL1	Il1rl1	2862	21.0174	4.54152	0	0.0182455
DPM1	Dpm1	2865	89.9889	97.4728	30.3701	3.43964
FGF18	Fgf18	2867	91.3561	23.5918	0.362914	0.346711
SAP30	Sap30	2869	53.1064	61.6713	35.9966	226.844
INPP4A	Inpp4a	2871	90.1893	90.1545	4.3262	4.5277
FGF17	Fgf17	2872	69.9911	9.20986	0.013375	0.0222789
NRP2	Nrp2	2875	34.4787	8.70938	0.0670444	0.146627
NRP1	Nrp1	2876	11.0915	58.6717	0.00345456	9.79003
TMEM11	Tmem11	2879	83.6457	77.2768	9.01251	21.3709
SOCS2	Socs2	2880	0.834279	87.4992	124.028	0.233831
GGH	Ggh	2881	87.0082	45.0834	18.5736	0.170235
WISP2	Wisp2	2882	10.7055	2.07823	0	0.00443979
WISP1	Wisp1	2883	17.4036	9.03759	0	0.116091
AKAP4	Akap4	2887	20.9446	97.631	0	0.310002
ASAP2	Asap2	2888	92.0888	87.5835	8.16329	15.3786
PROZ	Proz	2890	55.6852	37.3047	0.0519703	0.00783664
LDB1	Ldb1	2891	95.7149	55.1341	6.76	89.1127
ST3GAL5	St3gal5	2893	91.7477	74.8644	3.8672	18.504
ARHGEF7	Arhgef7	2895	82.6061	75.2422	16.751	32.9968
SGPL1	Sgpl1	2897	92.6996	80.5049	10.5614	0.0826597
CDC16	Cdc16	2899	94.1157	91.4966	4.98144	17.692
MCM3AP	Mcm3ap	2902	88.4362	97.1236	7.31327	59.8668
EIF2B5	Eif2b5	2903	91.6913	97.9701	0.43757	7.42993
EIF2S2	Eif2s2	2904	91.7407	85.9825	46.4212	110.901
AP1S2	Ap1s2	2908	91.1027	59.2648	0.0848715	3.23088
BCL10	Bcl10	2912	81.9723	98.5306	22.4698	1.46277
MBD4	Mbd4	2916	69.4793	90.6966	387.465	3.72452
MBD3	Mbd3	2917	92.9348	96.5587	0.271221	39.246
MBD2	Mbd2	2918	69.5712	47.4968	3.68147	5.46966
SKAP2	Skap2	2919	93.116	95.5244	76.4405	45.9687
WASF1	Wasf1	2920	85.5605	75.973	36.7619	11.5529
ST13	St13	2921	83.8291	94.9798	14.4841	95.1215
TOP3B	Top3b	2923	90.0537	96.7457	0.5634	47.7555
KYNU	Kynu	2925	74.0255	39.5806	0.82543	0.546434
AP3D1	Ap3d1	2926	93.7646	80.8131	17.818	24.5134
SELENBP1	Selenbp1	2930	14.5419	60.485	0.0115619	0.231585
SELENBP1	Selenbp2	2930	14.5419	96.025	0.0115619	0.270524
ATP6V0E1	Atp6v0e	2931	89.2823	88.5805	29.6817	67.9701
HAP1	Hap1	2935	67.4376	2.24593	27.5707	0.219507
SLC25A14	Slc25a14	2937	87.6421	94.4183	25.3974	11.7148
MPZL1	Mpzl1	2939	92.7317	90.4499	0.77349	82.3954
MAP3K14	Map3k14	2940	83.4836	2.71029	0.210703	0.0495901
RNF8	Rnf8	2944	84.141	87.8798	10.5403	189.213
TM4SF5	Tm4sf5	2947	65.2422	1.13997	0	0
SEMA5A	Sema5a	2949	89.145	93.3473	2.13579	14.4566
UBA3	Uba3	2951	91.4302	94.6065	36.0323	25.6033
MYOM2	Myom2	2953	77.5142	36.8496	6.15763	28.4165
SPAG9	Spag9	2954	92.8254	94.3344	2.93705	0.388789
SH2D2A	Sh2d2a	2958	5.50225	5.41638	0	0.0968481
AIP	Aip	2959	76.6941	51.338	27.1217	51.1767
GPRC5A	Gprc5a	2961	84.3653	7.99351	1.25443	1.11787
SLC13A2	Slc13a2	2965	9.85746	56.9887	0	0.017154
TNK1	Tnk1	2966	32.8975	34.2281	0.0142943	0.0898085
BBOX1	Bbox1	2967	85.6756	5.07028	0.0184896	0
PAX2	Pax2	2968	5.81827	56.5955	0.0036014	10.6511
NPR2	Npr2	2970	37.5937	4.6776	0.0143681	0.106099
NFKB1	Nfkb1	2971	87.9435	85.0329	1.81606	6.29395
OSMR	Osmr	2972	88.0873	27.6854	1.56386	1.67108
FCGR2B	Fcgr2b	2974	13.7183	6.86682	0	0.0820322
GJB2	Gjb2	2975	3.6725	18.718	0.0130003	2.84187
ADCY3	Adcy3	2978	87.5845	27.0018	8.70005	0.583394
AMPD2	Ampd2	2979	74.1115	86.3451	6.15833	8.7386
ARRB1	Arrb1	2981	8.37261	3.49647	0	0.0225284
ATIC	Atic	2983	94.1979	97.8744	15.4806	19.9537
ATOX1	Atox1	2984	84.9448	94.9109	23.324	41.3028
ATP5A1	Atp5a1	2985	53.9263	96.5188	218.3	171.899
B2M	B2m	2987	50.5478	90.7784	0	17.961
BCL2A1	Bcl2a1a	2988	15.8057	7.08498	0	0
BCL2A1	Bcl2a1b	2988	15.8057	12.7934	0	0
BCL2A1	Bcl2a1d	2988	15.8057	15.0505	0	0
BNIP3	Bnip3	2990	87.8193	72.7977	32.6094	6.3017
BYSL	Bysl	2991	74.8542	97.0957	3.47993	10.2659
C3AR1	C3ar1	2992	12.3553	13.0582	0	0.00437131
CCBL2	Ccbl2	2994	84.3684	70.0293	1.22601	8.20767
CCNG1	Ccng1	2995	73.8066	96.032	21.3678	1.5642
CDH16	Cdh16	2997	11.4207	2.7725	0	0.0172277
CDKN1B	Cdkn1b	2999	69.6301	89.0784	0.322884	19.4325
AP2M1	Ap2m1	3000	82.0634	85.5916	8.29023	5.08164
AP2S1	Ap2s1	3001	93.8159	96.5613	11.9245	64.0534
CRYBB3	Crybb3	3008	61.1	2.40382	0.590076	0.022696
DCTN1	Dctn1	3011	78.9687	94.0843	3.41901	12.5387
DNTT	Dntt	3014	10.9217	10.5146	0	0
ECHS1	Echs1	3018	92.7002	96.4461	8.82753	30.3107
EFNB2	Efnb2	3019	81.5132	67.802	63.9042	28.0082
EIF2S1	Eif2s1	3020	90.0753	96.0652	27.1557	14.8129
EIF4EBP1	Eif4ebp1	3021	92.1565	29.5308	0.423319	0.929878
EIF4EBP2	Eif4ebp2	3022	86.7368	92.8276	0.355573	2.86872
EMX2	Emx2	3023	0.534162	6.4123	0.0205068	2.82046
EYA4	Eya4	3025	81.4249	41.9062	0.262476	1.45556
EFEMP1	Efemp1	3028	47.0468	85.4353	0.0169365	0.18938
FCGRT	Fcgrt	3030	81.6432	12.7304	0.327658	0.110926
FDXR	Fdxr	3033	80.9174	95.4057	0.706673	1.86101
FGF13	Fgf13	3036	62.1877	17.5985	0.0494022	0.0565801
FGF14	Fgf14	3037	81.0772	17.5972	136.577	0
FLT3	Flt3	3040	61.065	3.63426	0.352156	0.300891
GIP	Gip	3043	11.9586	7.56243	0.0277258	0
HABP2	Habp2	3050	45.6179	5.55348	63.8407	0.0981522
KCNMB1	Kcnmb1	3054	9.06837	6.46409	0.051979	0.0774438
LBP	Lbp	3055	8.98815	67.8857	0	2.16847
MYO9B	Myo9b	3058	93.4297	91.7614	0.4263	12.3498
DRG1	Drg1	3060	91.3045	84.4511	5.29002	30.6561
PRKAR2A	Prkar2a	3064	89.0609	92.4681	58.3428	25.6341
RAB27A	Rab27a	3069	86.6186	74.3524	9.5701	32.9938
RBP2	Rbp2	3070	93.0378	1.47705	0	0.00932156
SDHA	Sdha	3073	95.4269	92.3267	6.46916	79.3892
SHMT1	Shmt1	3074	87.3576	72.5864	1.15629	0.856128
SLC1A2	Slc1a2	3075	35.6238	4.06054	0.34398	0.00891993
SNRPD3	Snrpd3	3078	90.6316	97.9582	122.914	133.443
SREBF1	Srebf1	3079	56.9668	70.704	0.293805	32.6781
TANK	Tank	3081	76.9706	70.0063	28.1104	15.5534
WARS	Wars	3084	93.419	97.6729	2.4626	31.0187
USP2	Usp2	3098	61.724	22.4853	71.3689	30.1517
AIFM1	Aifm1	3100	92.6381	97.0673	6.60357	22.9005
EBAG9	Ebag9	3107	89.4593	94.8324	91.3494	11.6314
PTTG1	Pttg1	3110	56.9128	72.5721	3229.29	344.132
UBE2L6	Ube2l6	3112	7.92859	4.1659	0	0.237728
MFHAS1	Mfhas1	3114	79.3195	78.4209	8.77133	1.44986
CYTH3	Cyth3	3116	82.3269	90.755	0.928444	7.88433
S1PR2	S1pr2	3118	20.9617	94.6019	0.0757192	0.225486
SOCS6	Socs6	3120	91.2409	81.9272	0.301676	15.2676
CD83	Cd83	3121	94.9353	19.7065	70.7942	0.0416407
TRIP13	Trip13	3125	93.1748	95.3697	51.7078	3.42121
JMJD1C	Jmjd1c	3129	91.935	88.4349	2.73802	2.47655
GLP2R	Glp2r	3132	15.3135	5.44627	0	0.0328025
EFTUD2	Eftud2	3133	92.7702	97.6818	2.91886	61.6097
RAB28	Rab28	3135	95.0444	92.7109	29.2279	0.311834
RAB9B	Rab9b	3136	17.792	67.9477	0	0.213799
SLC9A3R1	Slc9a3r1	3137	84.8444	93.308	7.38008	18.8508
PLAA	Plaa	3138	92.9306	78.3759	17.2172	46.4341
SLC22A13	Slc22a13	3140	96.0264	40.171	0	0.866507
TGFBRAP1	Tgfbrap1	3141	92.5223	74.7528	30.4748	30.1581
CD101	Cd101	3142	18.8882	22.6264	0	0.387862
RECQL4	Recql4	3144	62.1977	92.0359	1.32815	4.61581
SEMA4F	Sema4f	3147	95.2235	6.16518	0.412247	0.137883
MED21	Med21	3148	84.8743	95.4017	99.4893	109.661
FADS2	Fads2	3149	13.8366	10.7296	0.0110738	0.329955
MED17	Med17	3151	91.3622	89.8438	4.81547	127.07
MED27	Med27	3152	93.9687	90.6025	48.9963	131.021
HOMER1	Homer1	3155	85.5568	89.7488	15.3295	3.5047
CHST3	Chst3	3156	10.1833	3.9033	0	0.0146138
AKAP6	Akap6	3157	87.8042	21.454	1.25026	0.387169
MED20	Med20	3158	51.9439	96.6265	112.526	38.3999
PIGL	Pigl	3159	78.1893	50.6101	0.617091	2.28128
PMPCB	Pmpcb	3160	92.9063	97.7548	1.64452	30.2218
EEF1E1	Eef1e1	3161	73.381	97.7686	51.0475	59.9135
BAG3	Bag3	3162	90.2894	2.3733	0.273684	0.0671025
GTPBP1	Gtpbp1	3165	86.9712	93.0699	0.523925	36.7903
CYTIP	Cytip	3167	93.1899	2.87414	0.711469	0.033452
NFE2L3	Nfe2l3	3168	77.9344	50.8058	2.31487	0.683773
GDA	Gda	3171	63.3381	96.9476	1.38071	44.8189
TRAF4	Traf4	3173	59.2815	84.6354	0.336984	43.433
ABCB7	Abcb7	3175	90.9209	94.3138	14.3635	5.7459
TGFBR1	Tgfbr1	3177	82.8545	88.5485	6.82679	3.41957
RHOH	Rhoh	3180	18.539	95.7395	0	16.0451
ARR3	Arr3	3182	38.8853	97.5771	0	0.023567
ARRB2	Arrb2	3183	95.236	97.3683	0.874931	24.5567
BAD	Bad	3189	61.9748	95.6264	0.835723	1.62255
BAG1	Bag1	3190	90.8371	84.2627	0.692153	14.6956
BCL9	Bcl9	3191	29.442	97.8533	4.8567	19.5684
BCR	Bcr	3192	86.3601	89.1357	0.968074	15.294
BNIP2	Bnip2	3194	80.0871	94.6568	1.01156	6.56621
BNIP3L	Bnip3l	3195	90.2538	71.1788	122.75	13.5597
BRAF	Braf	3197	94.3638	87.1425	1.14415	2.18183
BST1	Bst1	3198	12.3962	15.4174	0	0
OSGIN2	Osgin2	3201	77.4546	95.5334	0.123269	0.0266442
PTTG1IP	Pttg1ip	3203	89.3631	95.8105	147.97	49.7134
CCNG2	Ccng2	3208	69.9548	51.0447	3.52394	6.88535
CD74	Cd74	3209	25.4357	78.8451	0	0.0265615
UBE2R2	Ube2r2	3210	91.0444	93.5678	137.646	3.09327
CLCN2	Clcn2	3213	91.746	92.8151	1.70915	0.91143
CCR6	Ccr6	3214	23.3969	2.61109	0.121789	0.0814206
CNN2	Cnn2	3215	14.8845	5.39098	0.0289573	0
COL12A1	Col12a1	3217	48.0209	21.7574	8.54642	0.0431596
COPA	Copa	3218	92.3729	94.6688	10.321	56.7782
COX11	Cox11	3221	68.5419	94.6107	1.50913	0.450587
CRABP1	Crabp1	3222	13.7033	0.881248	19.2475	0.0253607
CREB1	Creb1	3223	91.0005	95.4864	8.92164	0.36452
VCAN	Vcan	3228	45.4438	4.45422	0.305992	0.0208008
NCAN	Ncan	3229	9.86173	2.46987	0.0178598	0.023957
CTBS	Ctbs	3231	84.6629	88.1541	8.12216	8.67317
DAG1	Dag1	3234	75.6107	97.5346	7.75302	36.1217
DAP	Dap	3235	90.7081	3.81751	60.2423	1.30675
DBN1	Dbn1	3236	62.9926	48.4711	0.695988	0.70831
DDX6	Ddx6	3238	87.8041	81.9555	3.96637	3.4457
DFFA	Dffa	3240	94.9685	95.8721	7.31774	3.01189
DFFB	Dffb	3241	84.5728	96.4881	1.10942	0.507707
DFNA5	Dfna5	3242	83.8776	64.9955	25.6536	5.60664
SEPT2	Sept2	3243	81.3823	85.7881	99.4864	12.1332
DMPK	Dmpk	3247	67.3355	75.4066	0.125456	3.35338
TRDMT1	Trdmt1	3249	87.631	92.8558	0.0625051	4.76373
RCAN1	Rcan1	3251	92.0298	75.9281	32.8167	10.6637
DUSP5	Dusp5	3256	76.438	74.2399	104.621	0.109873
E4F1	E4f1	3259	94.5207	91.3853	0.672004	11.1204
ECM1	Ecm1	3260	92.9983	95.4821	0	0.037251
EFNA1	Efna1	3262	60.4839	64.7434	0.0571307	19.9126
EFNB1	Efnb1	3263	75.3285	66.5835	0.567081	6.8309
EPS8	Eps8	3272	88.4901	90.6342	19.4357	79.0542
ERBB2	Erbb2	3273	68.6575	22.7876	0.00295656	0.00751991
ERH	Erh	3274	89.0352	53.0466	15.1075	5.82536
ETFDH	Etfdh	3275	94.4813	89.0993	12.5294	0.492576
ETV5	Etv5	3276	78.2603	80.6458	28.9426	0.464299
EXTL1	Extl1	3277	46.5845	92.5485	0.373339	13.339
ACSL3	Acsl3	3278	91.3479	83.1224	74.738	46.1101
DPP4	Dpp4	3279	10.4615	4.57817	0	0.0365614
FARSA	Farsa	3280	93.9445	76.3259	10.715	39.4734
FDFT1	Fdft1	3281	86.0208	85.0781	357.822	164.822
FGD1	Fgd1	3282	28.8442	87.4901	0.662024	26.3401
FGF5	Fgf5	3283	8.18938	1.64839	0.000937607	0.0545431
FGF10	Fgf10	3284	19.3505	11.0599	0	2.81101
GPC5	Gpc5	3285	81.3093	46.7337	3.19092	0.35696
FIGF	Figf	3288	19.9591	20.0238	0.0489825	0.0401286
FLOT2	Flot2	3293	94.0085	82.418	1.31931	25.9967
NAALAD2	Naalad2	3294	72.3534	88.0643	6.81769	18.8951
FRG1	Frg1	3295	77.7899	93.1852	73.2602	28.4907
GALNT2	Galnt2	3297	86.4196	91.7978	2.80378	4.26857
GNG4	Gng4	3299	63.3469	13.6159	0.867396	0.481619
GOLGA2	Golga2	3300	77.2402	91.8395	45.3333	48.7292
GRB14	Grb14	3303	72.1737	6.02266	0.0348435	0.324651
GTF2A2	Gtf2a2	3304	78.4106	96.6358	93.1709	35.0784
HDGF	Hdgf	3306	57.3309	80.5238	19.9276	57.7543
FOXA1	Foxa1	3307	18.5151	1.01441	0.155593	0.11555
FOXA3	Foxa3	3308	28.2725	2.00105	0.0310805	0.295145
ONECUT1	Onecut1	3309	32.3347	44.4006	0.93434	4.97787
IDI1	Idi1	3315	92.0184	98.7146	20.8774	0.411014
ILK	Ilk	3318	81.8941	93.1093	8.99659	6.7046
KIF2A	Kif2a	3320	91.8053	81.9948	4.67927	30.7831
KIF11	Kif11	3322	93.193	93.4787	5.13333	16.9951
LLGL2	Llgl2	3323	89.475	97.3892	26.7075	23.0158
MCM2	Mcm2	3325	94.0016	97.8807	39.2528	69.5911
MEOX1	Meox1	3326	6.55642	2.4658	0	0.386836
MGST3	Mgst3	3327	76.7153	94.9198	9.45534	126.071
MMP2	Mmp2	3329	10.0625	28.6595	0	19.4032
MYBPC2	Mybpc2	3331	31.0549	21.5287	0.365801	0.0259585
MYT1	Myt1	3332	94.1208	42.176	0.102714	4.34435
NCAM2	Ncam2	3336	28.8325	9.14656	0.0055748	0.00452214
NDUFB2	Ndufb2	3341	88.2849	95.9535	67.7482	30.8401
NDUFB4	Ndufb4	3342	90.6434	94.9033	6.22596	16.2826
NDUFC2	Ndufc2	3344	76.0602	26.024	9.22351	43.8732
NDUFS3	Ndufs3	3346	41.5949	96.9896	70.3323	32.1665
NFATC4	Nfatc4	3349	35.5441	2.08551	0	0.0128726
NOTCH4	Notch4	3351	10.6999	1.94538	0.436719	0.0270501
OVOL1	Ovol1	3354	10.0234	97.9021	0.00652318	2.49193
PARK2	Park2	3355	88.0075	72.1477	0.665507	1.82496
PCK2	Pck2	3356	93.0776	28.0626	0	0.0271547
PIGH	Pigh	3361	81.6376	70.4633	7.34078	0.676355
PIK3C2G	Pik3c2g	3362	53.5337	4.9329	0.00406958	0.0105932
PKNOX1	Pknox1	3363	89.1287	95.0192	5.06249	0.926203
PKP2	Pkp2	3364	88.2751	85.8494	3.66933	5.65813
MAP4K2	Map4k2	3370	93.8075	97.8271	1.50211	7.24383
RABGGTB	Rabggtb	3371	83.919	94.5105	11.242	8.22425
SCN2B	Scn2b	3373	8.03874	1.94417	0.00332065	0.00678891
SCO1	Sco1	3374	95.7329	97.06	0.275815	1.08052
TROVE2	Trove2	3383	93.7682	86.3013	30.4539	0.6476
STAU1	Stau1	3384	80.605	89.5219	88.5145	208.605
TBCA	Tbca	3388	94.3747	77.5268	185.772	69.7165
TGM2	Tgm2	3391	8.13292	23.0181	0.00482572	0.0370972
TK2	Tk2	3392	88.1547	95.1206	0.96855	42.4014
TM4SF4	Tm4sf4	3393	10.2911	2.90763	0	0.0403267
TOP3A	Top3a	3394	94.6415	83.7706	0.861863	26.3569
TRAF6	Traf6	3395	89.9421	10.6953	7.9214	0.226742
TSN	Tsn	3397	91.3358	51.288	61.6601	14.981
VIPR1	Vipr1	3399	10.4218	2.27338	0	0.0211076
XPC	Xpc	3401	89.3266	72.5305	26.2669	10.08
FANCG	Fancg	3402	95.0505	97.2201	0.363645	5.84457
DAP3	Dap3	3404	93.7304	85.7558	17.58	51.3651
RAB7A	Rab7	3408	93.7739	96.9259	94.9615	235.163
BAG6	Bag6	3409	92.2463	95.9386	11.3883	29.4809
CDK2AP1	Cdk2ap1	3411	71.931	59.3479	34.0506	3.94808
COIL	Coil	3413	92.6591	89.3272	32.8504	0.768382
DPF1	Dpf1	3415	65.2057	27.1263	21.0448	0.503611
C21orf33	D10Jhu81e	3416	93.6105	97.6194	3.7158	60.0613
USP9X	Usp9x	3418	84.2958	82.8844	33.6179	110.825
KDM5A	Kdm5a	3419	91.4006	92.1292	45.3876	0.195609
AXIN2	Axin2	3420	73.0839	78.9639	0.574143	71.727
BAP1	Bap1	3421	94.8985	91.197	0.678275	56.365
SDPR	Sdpr	3422	79.4057	3.12304	4.53425	0.0123026
RASAL1	Rasal1	3423	9.42849	6.48377	0	2.00954
DDX3X	Ddx3x	3425	57.6665	70.5475	39.9289	197.327
CDC23	Cdc23	3426	92.0233	91.9683	2.29247	3.33217
HERC2	Herc2	3430	91.9432	96.4571	5.51322	27.4888
MAP3K6	Map3k6	3435	10.9037	35.6095	0.772076	43.9687
ASH2L	Ash2l	3436	94.5396	56.4936	3.65501	29.8545
RGN	Rgn	3437	9.08226	94.8608	0	31.4832
SPARCL1	Sparcl1	3438	21.578	81.488	0	0.0246442
MTMR4	Mtmr4	3440	78.7322	96.8032	2.72277	32.3942
NMI	Nmi	3441	15.7901	3.69165	0.0442035	0.137534
MTA1	Mta1	3442	93.8782	92.9415	1.82352	35.775
ATP6V0D1	Atp6v0d1	3444	94.5702	96.8236	14.6929	63.4706
PRPF4	Prpf4	3446	93.7476	94.0926	34.0002	1.37843
PRPF3	Prpf3	3447	92.7953	96.872	25.545	33.3252
FAM50A	Fam50a	3448	93.3241	74.3085	0.82966	90.0406
RABEP1	Rabep1	3451	86.557	92.3548	9.68501	11.2999
RRP9	Rrp9	3452	94.0409	97.0425	0.235228	16.9845
ARHGEF1	Arhgef1	3454	88.5976	83.9971	0.00567658	23.0192
SYNGR1	Syngr1	3456	15.7507	3.42485	0.003051	0.0631822
NEMF	Nemf	3458	91.2191	97.207	79.631	11.3092
COX7A2L	Cox7a2l	3463	65.668	89.0707	127.502	27.6361
AP4M1	Ap4m1	3467	92.8757	98.2085	0.658511	0.983699
ARHGEF2	Arhgef2	3468	92.9223	20.3335	0	0.146117
BUB3	Bub3	3470	80.18	83.4555	82.3925	76.8834
SLC24A1	Slc24a1	3472	64.474	8.39626	0.366206	0.027422
DDX21	Ddx21	3473	86.8981	96.0827	10.6437	7.79993
ETF1	Etf1	3475	90.7791	89.7177	2.75716	33.585
SLC33A1	Slc33a1	3476	85.7121	91.8413	19.5355	2.39871
MTA2	Mta2	3480	88.0943	85.5364	0.629858	0.760094
LRAT	Lrat	3483	58.2736	3.99831	7.98832	0.00351323
DLGAP2	Dlgap2	3484	91.1378	63.4788	0.544434	2.55586
DLG5	Dlg5	3486	92.2909	87.8679	1.63763	17.1553
CCPG1	Ccpg1	3487	93.5643	96.4925	9.5014	17.2278
CRLF1	Crlf1	3489	7.28466	16.9721	0.00672208	6.3856
GCM2	Gcm2	3490	65.5383	81.23	0.067103	7.55916
RGL2	Rgl2	3494	76.3548	71.358	0.039721	3.93358
ITGB1BP1	Itgb1bp1	3496	71.2338	93.9179	8.12575	30.6853
COPB2	Copb2	3499	93.0937	96.5226	26.276	91.529
GPR37L1	Gpr37l1	3500	9.50426	1.91545	0.0856764	0.0229626
B4GALT6	B4galt6	3506	91.4556	93.6375	4.43925	39.7925
B4GALT5	B4galt5	3507	85.4555	75.2529	34.9104	23.6252
VAMP3	Vamp3	3511	70.2527	86.497	113.266	17.5766
SNAP29	Snap29	3512	89.8183	91.7272	55.4476	26.447
NDST3	Ndst3	3513	69.8152	6.40397	0.05621	0.00704094
TXNL1	Txnl1	3515	93.1709	96.4814	28.3086	34.6523
SLIT2	Slit2	3516	80.7728	14.4793	0.0864436	0.213089
UBE4A	Ube4a	3517	89.332	96.4525	0.1802	10.6421
ITGBL1	Itgbl1	3519	91.4415	16.4198	3.13399	0.263393
PPIG	Ppig	3520	91.6378	91.0289	330.115	33.2522
LONP1	Lonp1	3521	81.7459	90.6306	1.81856	60.5925
RAB33A	Rab33a	3522	11.0285	13.1711	0.146892	0.144968
ADIPOQ	Adipoq	3525	16.5921	5.84834	0.0127923	0
ZFYVE9	Zfyve9	3527	91.9736	91.4394	10.8235	26.0354
SLC22A14	Slc22a14	3530	94.1934	94.208	0	0.4375
LPXN	Lpxn	3536	93.2948	11.3251	1.3373	0.0506141
PEX16	Pex16	3537	92.835	88.4209	1.49434	14.4941
SNRNP40	Snrnp40	3538	94.218	97.5304	12.6475	80.5993
ARHGAP29	Arhgap29	3539	89.6678	51.569	6.97551	15.24
FAM189A2	Fam189a2	3540	78.1376	69.3401	17.4943	9.75653
TJP2	Tjp2	3541	75.8408	56.3128	2.08245	22.2481
DDX23	Ddx23	3542	92.5512	96.9295	3.94456	13.3214
CYP7B1	Cyp7b1	3544	30.5437	41.1837	1.5103	2.86526
CDYL	Cdyl	3548	76.9504	58.2399	19.5743	13.8859
ECEL1	Ecel1	3549	11.9149	18.4221	0.00689508	0.0714563
NCR1	Ncr1	3551	90.9694	97.8924	0.751819	0
MED23	Med23	3552	91.8706	97.6223	3.74502	48.8784
AGTR1	Agtr1a	3556	63.4059	17.0544	0	0.0535297
EIF2AK3	Eif2ak3	3557	84.2771	94.9227	0.423094	1.1817
HOMER2	Homer2	3560	76.8367	85.0835	55.663	5.1187
ARHGEF6	Arhgef6	3561	84.5507	9.40611	0.0290185	0.210443
IL27RA	Il27ra	3562	36.1924	78.6255	0.396697	0.23296
PCYT1B	Pcyt1b	3564	67.759	69.2515	0.827517	15.9398
ATG5	Atg5	3566	93.2004	94.2322	19.3058	142.168
PIGB	Pigb	3570	94.664	87.4795	1.66605	3.81889
CLTC	Cltc	3572	86.774	85.6377	6.58743	100.984
FXR1	Fxr1	3573	85.169	85.1752	13.4582	220.407
GAL3ST1	Gal3st1	3574	95.5352	91.7884	1.46345	0.290023
TBPL1	Tbpl1	3577	70.5823	97.4251	303.601	2.34696
TMEM59	Tmem59	3583	92.7812	88.4939	136.404	74.5445
PTGES	Ptges	3587	40.6132	17.6502	0.0274323	0.476942
EI24	Ei24	3588	88.5495	93.8493	104.987	14.9157
CIR1	Cir1	3589	95.5961	93.983	606.481	10.1133
IGDCC3	Igdcc3	3590	47.9865	2.18271	74.0695	0.0164551
APBA3	Apba3	3591	95.9017	96.6027	0.570334	2.85354
CXCL14	Cxcl14	3592	63.9587	90.2131	0.657102	6.16942
ATP5J2	Atp5j2	3594	88.6372	94.8651	47.1353	181.082
SPAG7	Spag7	3595	80.6539	88.1611	31.9364	58.2051
SEC22B	Sec22b	3597	25.2031	97.0716	1.82371	26.6852
H2AFY	H2afy	3598	73.9051	87.483	7.48893	6.23636
NLRP3	Nlrp3	3600	13.6817	96.882	0.010545	0.220711
VPS26B	Vps26b	3601	88.7325	94.5886	1.36502	1.17587
CLOCK	Clock	3603	92.0525	89.8429	92.419	12.6288
BRE	Bre	3604	84.2165	70.5657	1.53294	6.63446
PRDX6	Prdx6	3606	88.3823	44.8116	17.578	4.68117
PITPNM1	Pitpnm1	3608	84.7972	54.1675	0.00724177	0.0637504
RAB36	Rab36	3610	61.983	30.8256	17.0676	0.573395
SEC24C	Sec24c	3615	83.6719	92.3704	10.7521	38.5386
C21orf2	1810043G02Rik	3619	89.3591	95.0333	0.138197	16.6532
CAPZB	Capzb	3620	85.2959	90.7192	12.9958	45.9423
CD8B	Cd8b1	3621	12.1285	4.62754	0	0.0132714
CDH15	Cdh15	3622	82.2394	93.6738	0.167007	2.02635
CTNS	Ctns	3625	92.5248	90.8502	3.93773	6.40919
DAPK1	Dapk1	3626	61.6598	45.0936	0.3732	1.44422
DDX1	Ddx1	3627	88.4499	97.355	27.4368	19.648
DHX8	Dhx8	3628	93.1781	95.5021	2.16155	42.3232
DNASE1L3	Dnase1l3	3630	16.7312	94.2484	0.0732827	2.61496
EPYC	Epyc	3634	42.4095	18.4094	0	0
EFNA3	Efna3	3635	6.57975	5.33411	0.66994	0.710191
ETV1	Etv1	3636	56.6274	40.6276	0.553998	4.97743
MTOR	Mtor	3637	91.8373	96.4346	1.40107	13.6584
NR5A1	Nr5a1	3638	6.35434	27.3892	0	0.424934
GDF10	Gdf10	3640	4.09115	2.94288	0.0400862	0
GUCY2C	Gucy2c	3641	40.1678	54.7112	1.6968	5.28563
HMGN1	Hmgn1	3643	35.9482	33.7322	139.214	76.4995
IBSP	Ibsp	3644	46.2949	21.946	0	0.103477
IDE	Ide	3645	89.1493	96.0624	11.4305	22.3811
KCNC3	Kcnc3	3650	50.6964	25.2664	0.0388319	0.580313
KCNJ4	Kcnj4	3653	41.5197	4.45411	0.602259	0.0240404
KCNJ8	Kcnj8	3654	86.0536	4.0361	3.04216	0.00858878
MECP2	Mecp2	3657	85.3362	90.5865	6.0741	2.53902
ATXN3	Atxn3	3658	91.4348	92.7801	4.43748	3.81946
MMP9	Mmp9	3659	5.87422	1.90774	0.000506328	0.323568
MYBPH	Mybph	3661	12.3777	2.92365	0.00904996	0.00287689
NDUFA5	Ndufa5	3664	93.5349	98.1213	3.31392	37.6878
NDUFA9	Ndufa9	3666	95.3692	94.2942	22.3723	74.6016
NDUFB8	Ndufb8	3668	89.3277	94.0066	124.19	66.9569
NDUFB9	Ndufb9	3669	71.27	96.7233	245.278	38.7768
NDUFS1	Ndufs1	3670	92.6843	97.7482	2.754	10.8354
NFKBIL1	Nfkbil1	3671	90.9628	46.3547	0.147296	0.343617
NHP2L1	Nhp2l1	3672	93.8893	88.1813	30.8752	8.11567
NRF1	Nrf1	3674	86.1993	87.4034	0.815446	31.9297
ROR1	Ror1	3675	25.9444	87.4757	0.0345642	1.33626
NUCB2	Nucb2	3676	94.3012	78.9871	54.2252	0.73662
OMD	Omd	3677	91.9405	97.2005	0.00642967	0.0922382
PCYT1A	Pcyt1a	3680	93.4899	91.9934	17.3649	35.0287
PDCD1	Pdcd1	3681	9.22766	46.3374	0.0226547	1.45749
PDE1C	Pde1c	3682	79.8009	83.7708	0.453828	1.0515
ENPP3	Enpp3	3683	66.3023	38.7991	0.10679	0.795173
PGGT1B	Pggt1b	3685	95.0994	94.7222	8.27216	4.64313
PIK3CD	Pik3cd	3686	78.9439	82.073	0.435344	186.95
PIK3R2	Pik3r2	3687	93.4445	80.3603	0.382495	2.1894
PITX3	Pitx3	3689	37.347	1.73479	0	0.00681867
PLK1	Plk1	3690	89.7145	90.1083	20.7022	144.543
EXOSC9	Exosc9	3693	91.5104	94.9888	313.466	11.2337
PRF1	Prf1	3698	11.0299	1.988	0	0.116788
RELN	Reln	3699	90.9388	92.7411	0.16659	10.716
PTH2R	Pth2r	3701	90.6664	15.2881	1.45679	0.075924
ABCD4	Abcd4	3703	76.436	93.8287	86.528	4.91034
RAPSN	Rapsn	3708	9.00306	81.2212	0	3.00187
RBBP5	Rbbp5	3709	92.6794	86.7114	33.4046	22.3643
SFPQ	Sfpq	3714	42.4519	53.7153	32.8889	72.8925
SIM1	Sim1	3715	8.11695	6.22193	0.0136043	0.0920727
SIM2	Sim2	3716	6.40069	1.57003	0.11969	0.170425
CNTN2	Cntn2	3720	10.2088	81.0775	0.00065877	4.65051
ZNF142	Zfp142	3723	93.5976	97.853	2.18564	15.0775
PLA2G7	Pla2g7	3725	10.8186	3.01776	0	0.044218
SSPN	Sspn	3727	9.2238	86.566	0.0288607	21.5453
PLA2G4B	Pla2g4b	3730	81.6276	97.6731	0.00158546	0.158355
TNFSF18	Tnfsf18	3732	32.0994	4.77759	0	0.0182096
CBFA2T2	Cbfa2t2	3733	89.2722	88.6986	0.775531	8.22778
ZMYM3	Zmym3	3736	84.8993	92.1672	12.5856	4.7896
LGI1	Lgi1	3737	16.6027	3.37841	0	0.0530011
AKAP12	Akap12	3740	10.4941	90.8386	0.0133303	79.7984
FEZ2	Fez2	3742	88.3412	90.3537	356.111	9.08048
EXOG	Exog	3745	93.7605	96.6409	5.69643	0.215288
XYLB	Xylb	3746	90.4696	94.6466	0	3.41113
CRYZL1	Cryzl1	3749	93.43	91.3711	8.0942	1.56468
HS3ST1	Hs3st1	3751	55.7409	2.53547	0	0.214922
MVP	Mvp	3752	79.3053	89.8581	102.756	68.5074
TNFSF15	Tnfsf15	3755	94.3396	6.1064	0.0376881	0
NR1H4	Nr1h4	3760	81.2188	6.83738	12.6562	0.0160618
CCS	Ccs	3762	90.4634	89.007	1.4514	6.09109
NR1D2	Nr1d2	3763	86.2447	83.9381	0.169861	0.918539
REC8	Rec8	3768	67.2829	70.9452	0.0768166	0.0160305
FGB	Fgb	3772	9.3336	1.49517	0.0212012	0
GIF	Gif	3773	17.6076	98.4936	0	0.527899
HR	Hr	3774	8.54992	6.32671	0	0.0531845
UNC119	Unc119	3778	93.0663	97.6234	1.33662	1.95661
TBX19	Tbx19	3779	50.5343	37.8256	0.0563496	12.5822
USP14	Usp14	3780	86.2731	95.0313	76.0586	17.0942
USP8	Usp8	3782	93.212	92.7525	36.6429	27.5646
ABL1	Abl1	3783	87.9602	92.7598	36.9141	11.4055
AKT1	Akt1	3785	93.5193	93.9316	32.5805	57.3906
ATF1	Atf1	3790	91.7162	94.866	3.61993	23.2481
ATP5C1	Atp5c1	3792	92.3987	89.8675	170.828	25.932
ATP6V0A1	Atp6v0a1	3795	93.164	80.6115	0.812931	6.74997
COMMD3-BMI1	Bmi1	3797	15.5815	68.4465	0.180384	98.5275
CAPN1	Capn1	3800	94.443	87.5839	0.451665	8.3465
RUNX1T1	Runx1t1	3801	77.8764	76.7832	46.3298	15.7101
CBL	Cbl	3802	89.6089	92.0604	2.03556	2.85933
CCNC	Ccnc	3803	89.4512	96.7991	2.31818	7.2056
CD80	Cd80	3804	19.0394	8.02927	0.0308632	0.293136
CDKN3	Cdkn3	3805	95.0036	95.0666	0.569009	2.61408
CDX4	Cdx4	3806	4.83761	3.91794	0	0
CHRNG	Chrng	3810	85.671	90.73	0	10.8212
MAP3K8	Map3k8	3812	7.0495	86.2875	0	0.147133
CRYBA1	Cryba1	3815	7.49988	30.9746	0	0.0757465
CSF1R	Csf1r	3817	79.7508	41.5592	19.4089	0.0230502
CSN3	Csn3	3818	5.77381	4.46518	0	0
CSTA	2010005H15Rik	3819	9.13164	77.911	0	1.8183
CTLA4	Ctla4	3820	95.4086	10.607	0.0299439	0.667273
DDOST	Ddost	3821	87.356	97.3612	6.33984	29.8447
E2F1	E2f1	3828	88.7445	90.9133	7.84627	95.3123
S1PR3	S1pr3	3829	6.9865	61.7817	0.00331493	11.2517
ELK1	Elk1	3832	91.2797	96.1077	9.21303	2.83379
ELK3	Elk3	3833	87.6642	75.1987	27.8783	4.46229
CTTN	Cttn	3834	91.409	95.5404	34.7413	2.98563
EPHA1	Epha1	3835	83.5374	81.5316	0.0117528	1.90984
ERCC4	Ercc4	3836	95.143	95.7056	12.5004	2.32488
ETS1	Ets1	3837	82.9131	6.27216	2.20558	0.0381006
ETS2	Ets2	3838	71.6877	96.8722	0.341796	24.6785
FGR	Fgr	3842	38.2908	87.6394	0.00589406	3.81979
FOSL2	Fosl2	3845	84.5028	24.8162	2.06324	0.636397
GAK	Gak	3846	93.5642	97.6721	0.502671	11.6029
MSTN	Mstn	3850	91.075	1.11407	0	0.00700681
GFI1	Gfi1	3854	4.58777	0.761112	0.411625	0.0558318
GFRA1	Gfra1	3855	79.8812	80.4571	0.751523	18.5408
GJA5	Gja5	3856	18.0772	19.8338	0	0.476489
GJA8	Gja8	3857	14.1958	1.565	0.0767226	0.0269616
GLI1	Gli1	3859	12.442	26.8697	0	0.587229
GNG5	Gng5	3861	25.5168	91.2924	176.573	17.9659
GNL1	Gnl1	3862	53.5516	96.1738	1.45853	11.5713
GPM6A	Gpm6a	3864	80.2059	85.089	0.758729	5.30698
GPR4	Gpr4	3867	5.06112	50.4821	0	0.0309706
GPR20	Gpr20	3870	13.8718	51.6232	0	1.36362
LPAR4	Lpar4	3871	26.4637	39.5511	0.00624541	0.0281077
GPR35	Gpr35	3874	63.9092	97.0733	0	16.9187
GPR37	Gpr37	3875	62.3278	3.02886	258.981	0
GRK5	Grk5	3879	88.2507	71.2058	13.8541	5.37029
GRB7	Grb7	3881	86.0563	10.0105	335.849	0.219705
GRB10	Grb10	3882	90.3601	96.8225	1.03742	11.2149
GTF2H1	Gtf2h1	3885	94.8701	96.076	18.2896	39.1073
HAGH	Hagh	3890	63.7697	92.8885	25.4338	9.97368
HAS2	Has2	3892	65.5057	28.5717	1.53137	0.309128
HCCS	Hccs	3897	70.7952	77.3584	5.21737	1.9145
HCFC1	Hcfc1	3898	89.4342	87.2999	16.0363	8.27251
NCKAP1L	Nckap1l	3901	13.0497	53.282	0	13.1338
UBE2K	Ube2k	3903	94.0852	87.0402	23.1813	83.4023
ZBTB48	Zbtb48	3905	75.1307	92.7221	0.247394	16.1404
LCK	Lck	3911	9.68233	2.85026	0.0543065	0.00817766
LIPE	Lipe	3912	63.2783	97.8666	0.361271	6.18691
MB	Mb	3916	6.59252	91.4962	0	3.5673
MCF2	Mcf2	3917	20.5932	95.7051	0.161919	0.562754
MPP2	Mpp2	3920	74.6839	1.82768	4.56216	0.136916
MYCN	Mycn	3922	3.75799	0.381251	0.0192052	0.0606801
NBL1	Nbl1	3924	62.4209	1.25304	1.06923	0.102765
NFIL3	Nfil3	3928	49.2279	64.1626	0.826437	101.99
PHF2	Phf2	3934	92.3637	88.9755	1.14284	7.49188
PNLIPRP2	Pnliprp2	3936	63.6912	3.11711	0	0
PTPN14	Ptpn14	3941	90.1188	3.34413	6.00036	0.258074
RALA	Rala	3942	93.5031	94.5904	128.076	20.679
SEPP1	Sepp1	3945	14.5814	32.9705	0	1.79384
ST5	St5	3951	86.1601	80.1246	2.93695	4.92801
STAT2	Stat2	3952	91.7406	77.4795	0.266872	5.2781
TECTA	Tecta	3955	51.2234	3.41783	27.6159	0.00256095
TIE1	Tie1	3957	28.8468	94.1245	0	3.55258
TP53BP2	Trp53bp2	3959	92.2972	91.4008	5.40598	0.0333401
TP73	Trp73	3960	10.6167	42.5474	0.697569	7.68183
VAV1	Vav1	3961	16.3696	42.722	0	0.294883
VEGFC	Vegfc	3962	79.0533	12.118	2.57797	0.0175133
XRCC2	Xrcc2	3964	89.4745	93.637	1.31763	9.92465
MALL	Mall	3965	14.5544	80.1028	0.166639	1.49187
FOSL1	Fosl1	3967	38.3722	46.7332	0.0354551	0.0565364
EOMES	Eomes	3971	58.1861	32.5953	1.33484	0.10254
RQCD1	Rqcd1	3973	93.9134	80.2593	9.95762	31.3173
SMC3	Smc3	3974	87.2542	86.8294	276.806	51.14
P2RX6	P2rx6	3975	13.814	3.05901	0	0
RASSF9	Rassf9	3976	12.1172	3.61633	0	0
BMP15	Bmp15	3977	79.41	74.2475	51.1287	1039.2
PDLIM7	Pdlim7	3980	91.5854	97.3118	0.00788054	11.0324
WDR46	Wdr46	3981	93.3255	94.7485	0.610918	11.7529
SNCAIP	Sncaip	3987	90.29	4.07912	0.867791	0.205327
MED6	Med6	3990	92.6639	96.6986	46.8368	87.7383
ACOT8	Acot8	3991	71.402	60.8196	3.18583	14.4015
KCNE3	Kcne3	3994	86.1905	1.74826	0.0032106	0
HDAC5	Hdac5	3995	93.9191	13.3873	0.335007	0.0321911
GNE	Gne	3996	71.4525	54.649	0.616189	2.58591
HCN4	Hcn4	3997	81.9891	2.4332	0.68632	0.00867366
PIGK	Pigk	4002	93.87	91.3546	1.45022	8.12251
CHAF1A	Chaf1a	4003	89.9089	94.5302	265.923	195.705
PARP2	Parp2	4004	92.9853	92.2028	48.7813	11.7273
PARP3	Parp3	4005	93.2586	1.9895	0	0.0392973
HMGXB4	Hmgxb4	4007	90.9911	94.4849	139.398	42.7979
SMC4	Smc4	4015	64.234	68.5246	37.0149	222.823
GJC1	Gjc1	4016	74.5009	34.579	14.1441	0.530695
AP1M1	Ap1m1	4017	93.8325	90.1905	27.2837	50.7119
UBA2	Uba2	4018	91.1766	95.6542	0.788736	62.2773
SAE1	Sae1	4019	85.6539	93.4715	37.1172	10.6522
APBA2	Apba2	4021	88.3431	89.6528	3.09547	10.3286
MLANA	Mlana	4026	45.45	2.19561	0.044667	0
LRRC32	Lrrc32	4027	19.0965	16.9449	0.0279638	2.39378
TLX1	Tlx1	4031	2.22548	0.512618	0	0.0428425
IDH3A	Idh3a	4037	91.0017	82.0981	9.52187	42.4151
IFI35	Ifi35	4040	46.7423	50.7477	0.0419456	0.0138178
IFNGR2	Ifngr2	4041	75.9487	3.01047	31.1388	0.154441
IL12RB1	Il12rb1	4042	8.5409	4.57664	0.0446147	0.040954
IMPA1	Impa1	4043	94.9101	81.8923	23.7186	0.238598
INPP5A	Inpp5a	4045	91.8928	92.0324	0.789555	29.3583
INSIG1	Insig1	4047	65.0004	90.8885	218.146	96.5801
IRS1	Irs1	4049	76.3582	2.61423	0.14242	0.044565
ITK	Itk	4051	20.4338	2.90975	0	0.0704618
KARS	Kars	4053	93.1273	97.3781	5.82841	44.5118
KLC1	Klc1	4056	91.9404	92.6307	22.1573	15.0592
KRT7	Krt7	4058	71.9031	74.6043	0.0373711	0.183763
LAD1	Lad1	4059	70.7301	10.9169	42.653	0.2829
LAMA5	Lama5	4060	91.1647	93.0528	0.866335	14.9695
LAMP1	Lamp1	4061	91.2921	73.5398	23.6692	210.467
LAMC2	Lamc2	4062	10.7982	91.0605	0.000608197	11.7727
STMN1	Stmn1	4063	55.9144	91.851	8.26288	13.4133
LCP2	Lcp2	4065	34.6108	29.5807	0.676765	3.55553
LGALS3BP	Lgals3bp	4067	61.8116	89.6903	0	0.114929
LHX1	Lhx1	4068	2.7893	0.988549	1.78407	0.00683355
LMAN1	Lman1	4070	94.9103	97.0973	32.1572	26.0187
LMO2	Lmo2	4072	30.7839	1.34985	0.766147	0.029672
LOXL1	Loxl1	4074	71.7717	35.0385	4.50254	0.857429
LPP	Lpp	4075	81.7893	89.3414	2.27701	1.31114
CD180	Cd180	4077	12.4487	96.8645	0	6.92449
SMAD6	Smad6	4079	50.6367	2.255	0.325667	0.0823035
MEF2A	Mef2a	4080	86.0986	80.9664	0.713951	0.338661
ALDH6A1	Aldh6a1	4082	90.291	54.6667	4.92889	10.3335
MRE11A	Mre11a	4083	94.3005	97.8192	36.8436	12.6921
MUSK	Musk	4084	83.5792	95.0104	0.0473897	21.8148
NFIA	Nfia	4086	83.8533	6.376	0.0361854	0.0782003
NFIB	Nfib	4087	75.8582	48.7102	1.67722	0.259161
NHLH1	Nhlh1	4089	4.25049	6.38461	0.00592352	0.0128455
CLDN11	Cldn11	4093	27.7983	1.97738	0.0103077	0.0340608
RBL2	Rbl2	4098	90.4453	94.1026	10.3632	4.60116
REST	Rest	4099	73.3572	64.5028	7.05299	24.2436
RGS4	Rgs4	4100	4.2735	4.3336	0.0493039	0
DLL1	Dll1	4104	73.0377	7.54693	0.115205	0.224991
CCL25	Ccl25	4109	71.2427	65.8076	0.855314	2.34743
SDCBP	Sdcbp	4110	93.7879	85.7121	50.9348	14.2227
SLC6A8	Slc6a8	4113	36.6309	82.0891	0.372691	0.0390059
SMO	Smo	4115	13.4666	5.43504	0.0052751	0.158408
SOS1	Sos1	4117	92.6195	87.9367	1.28603	1.08446
SYT1	Syt1	4122	70.2844	64.0112	14.6571	4.58867
TAF13	Taf13	4126	91.8189	77.3286	0.135966	23.5525
TBL1X	Tbl1x	4128	85.8187	8.87476	46.5414	0.110255
TCF20	Tcf20	4131	90.6322	75.2109	11.6002	47.2733
TDO2	Tdo2	4132	19.7822	51.1249	0	0.666975
TERF2	Terf2	4133	95.5934	97.4542	17.9525	18.1121
TFCP2	Tfcp2	4134	92.3109	86.3644	5.61881	5.56421
KLF10	Klf10	4135	19.2654	31.3715	0.123745	4.07277
TMPRSS2	Tmprss2	4136	10.4787	46.0364	0	0.0312292
TP53BP1	Trp53bp1	4137	80.0027	85.3095	5.08023	52.6576
TRAF1	Traf1	4138	49.2708	62.4428	0.119385	1.13264
RNF103	Rnf103	4146	78.1311	92.1673	0.179714	0.648938
ST8SIA4	St8sia4	4147	14.9914	7.42146	0.0421836	0.00580281
UBXN8	Ubxn8	4149	86.6787	95.8001	19.7155	7.28179
GPR56	Gpr56	4156	90.4607	96.9329	0.480711	61.4664
GTF2IRD1	Gtf2ird1	4158	92.5213	24.2642	0.720298	12.7798
SOX13	Sox13	4159	68.1677	17.0675	17.7354	0.843724
FARSB	Farsb	4160	92.7389	93.623	17.5214	83.1014
SCAMP2	Scamp2	4163	91.0517	82.9973	19.8746	25.7036
SCAMP3	Scamp3	4164	91.2405	84.3503	2.41877	53.1577
SNUPN	Snupn	4166	92.6496	90.4043	1.10369	63.2418
ERAL1	Eral1	4167	91.1132	96.4919	22.6212	5.24632
PTPRU	Ptpru	4168	84.4432	71.1051	0.0319322	0.553584
PDCD7	Pdcd7	4170	73.378	57.0752	67.0254	228.435
COL4A3BP	Col4a3bp	4173	90.7566	92.91	14.2885	35.4873
UST	Ust	4174	53.0404	26.9455	2.64106	3.56475
ARPC5	Arpc5	4176	84.5769	91.0224	7.26677	6.5097
ARPC4	Arpc4	4177	91.4612	97.4138	5.13407	16.3708
ARPC3	Arpc3	4178	93.0069	77.4232	27.1148	238.829
ARPC1B	Arpc1b	4179	83.2689	87.708	39.6252	75.4947
ACTR3B	Actr3b	4180	90.7812	96.149	22.0536	1.92417
ACTR2	Actr2	4181	90.2567	92.0609	44.2468	38.3388
TSPAN5	Tspan5	4182	85.737	79.1962	221.721	37.6028
TSFM	Tsfm	4184	92.5973	97.1646	27.3256	15.6063
ARPC2	Arpc2	4187	92.7277	87.1136	368.027	72.6427
RASGRP1	Rasgrp1	4195	86.084	8.74107	1.18325	0.107751
ZNF263	Zfp263	4197	81.7125	72.4849	0	2.30218
PDIA6	Pdia6	4198	87.7286	97.2922	30.7588	131.145
NAMPT	Nampt	4201	87.2392	96.2603	2.93931	4.85721
GPR64	Gpr64	4208	87.893	5.95472	0.923921	0.0697904
ABI2	Abi2	4209	91.3723	86.7827	12.5304	0.72347
CEBPZ	Cebpz	4210	93.8297	96.5224	15.8543	28.765
PLXNC1	Plxnc1	4211	61.1495	89.7137	5.43297	15.396
AASS	Aass	4212	93.2958	83.876	1.43167	94.5231
PDZK1IP1	Pdzk1ip1	4213	10.5847	3.03186	0	0
CHST4	Chst4	4216	87.8937	12.9297	0.923949	1.35576
RCL1	Rcl1	4217	90.5683	84.5263	2.65121	25.6461
SORBS3	Sorbs3	4218	39.0072	92.6195	0.132822	0.371621
LHFPL2	Lhfpl2	4222	82.0184	91.5336	2.95146	14.8204
LHFP	Lhfp	4223	27.7203	81.3987	0.801702	14.5723
TNK2	Tnk2	4224	90.9848	87.7121	3.65184	29.9688
TXNDC9	Txndc9	4225	91.7772	71.7627	79.105	47.4222
RNF41	Rnf41	4226	91.9198	95.3716	11.8614	7.51341
TSHZ1	Tshz1	4227	89.8497	81.8746	27.5234	30.6988
ALG3	Alg3	4228	94.0574	97.2084	8.19106	9.03593
NME6	Nme6	4231	91.872	97.8725	15.3816	13.9297
TRIM13	Trim13	4234	92.0579	49.8387	2.32049	106.3
USPL1	Uspl1	4235	90.6801	88.3531	1.32929	4.33837
TOPORS	Topors	4237	51.8697	62.7456	129.238	22.4456
PSMD14	Psmd14	4240	91.3958	89.752	6.47768	22.7239
KLRG1	Klrg1	4244	93.1019	3.65438	4.92739	0.103716
GPA33	Gpa33	4245	7.10884	10.8681	0	3.7047
PLIN3	Plin3	4247	91.9125	92.495	95.7446	16.398
MSLN	Msln	4249	96.4425	16.2943	0	0.0155757
RASGRP2	Rasgrp2	4250	24.7238	1.74111	0.0347991	0.0235909
HNRNPR	Hnrnpr	4251	88.6651	96.1779	35.1012	6.21612
SLC35B1	Slc35b1	4252	92.9441	98.024	169.741	33.098
AP3S1	Ap3s1	4254	92.07	91.2845	50.5537	3.9021
MRPS31	Mrps31	4255	86.2192	62.7306	326.398	32.0798
KCNMB2	Kcnmb2	4257	73.8263	40.0317	0.160532	3.25706
SLC17A2	Slc17a2	4260	13.0607	68.9135	0.00688178	1.19936
HRSP12	Hrsp12	4261	93.1058	90.5036	6.86937	12.2766
RAMP1	Ramp1	4275	90.8244	18.6246	5.53491	0.161829
RAMP3	Ramp3	4276	11.8689	94.7548	0	16.6446
ZMPSTE24	Zmpste24	4277	94.8733	88.4674	7.92823	18.8921
AKAP8	Akap8	4278	90.6174	94.133	5.48448	10.6371
PURA	Pura	4279	81.7516	91.8698	0.43592	0.381017
FSTL3	Fstl3	4280	34.9852	5.73506	0.321374	1.50007
NET1	Net1	4283	93.151	78.9308	21.3661	34.6335
EFS	Efs	4284	11.2484	2.78317	0	0.0676875
SAP18	Sap18	4289	92.265	50.9975	8.15992	3.27377
SMNDC1	Smndc1	4290	53.3504	96.6416	15.936	13.9294
BCAS2	Bcas2	4291	92.7906	97.2044	61.7176	22.2656
SF3A1	Sf3a1	4294	84.9687	81.1575	13.3084	69.9237
MAEA	Maea	4298	93.2553	92.9111	14.2329	197.226
APC2	Apc2	4299	48.9073	74.6942	0.0817599	0.21089
PAK4	Pak4	4300	92.7273	97.251	7.67077	58.936
MARCH6	March6	4301	86.4494	87.6003	16.4544	112.41
KATNB1	Katnb1	4302	91.5516	92.1836	8.68102	8.04676
GOLGA3	Golga3	4308	87.7271	87.1523	27.2357	28.2986
IPP	Ipp	4309	90.9129	73.0792	3.21273	20.6565
CAPRIN1	Caprin1	4310	71.0886	85.5076	8.99845	16.7688
SMAD5	Smad5	4313	89.2981	93.5145	15.8457	1.19103
SMAD7	Smad7	4314	17.2806	2.09862	0	0.0825908
MAN1A1	Man1a	4316	85.7519	46.7611	1.30161	2.98209
MANBA	Manba	4317	73.6917	13.81	0.00493634	0.185781
MCM6	Mcm6	4322	87.3112	91.4436	20.7312	75.2164
MCM7	Mcm7	4323	74.0478	95.9879	5.81709	36.9677
MDH1	Mdh1	4324	93.9928	97.1121	107.342	35.8714
MEF2D	Mef2d	4327	89.5759	84.1262	0.407988	13.3339
MEOX2	Meox2	4330	12.755	4.91988	0.0511457	0.11012
MFAP1	Mfap1a	4332	86.2586	78.4667	94.0561	5.72191
[truncated: 10,887 more rows]
