# Supplementary material for: Genome-Wide Analysis of DNA Methylation Dynamics during Early Human Development
Source: PLoS Genet. 2014 Dec 11;10(12):e1004868. doi: 10.1371/journal.pgen.1004868 (PMC4263407; doi:10.1371/journal.pgen.1004868)
Supplement: S4 Table — Proportion of repeat copies highly methylated in human blastocysts. We analyzed SINEs, LINEs, LTRs, DNA repeats, SVAs and satellites with>100 copies in the human genome. Proportions of repeat copies overlapping>70% methylated windows are indicated. (XLSX) [file pgen.1004868.s009.xlsx]

## Sheet: Table S4
Name	Class	Family	Number of copies in the human genome	Number of copies overlapping >70% methylated windows	Proportion (%) of copies overlapping >70% methylated windows
SVA_A	Other	Other	269	104	38.6617
SVA_C	Other	Other	300	53	17.6667
SVA_D	Other	Other	1427	232	16.2579
SVA_B	Other	Other	476	62	13.0252
LTR12C	LTR	ERV1	2740	326	11.8978
SVA_F	Other	Other	995	93	9.34673
HERV9-int	LTR	ERV1	1035	94	9.08213
LTR12D	LTR	ERV1	489	34	6.95297
MER34C2	LTR	ERV1	562	39	6.9395
LTR12E	LTR	ERV1	115	7	6.08696
HERVE_a-int	LTR	ERV1	194	11	5.6701
HERVK9-int	LTR	ERVK	669	34	5.08221
LTR12	LTR	ERV1	774	38	4.90956
MER52A	LTR	ERV1	1827	72	3.94089
HERVE-int	LTR	ERV1	256	9	3.51562
Harlequin-int	LTR	ERV1	545	18	3.30275
MER9a1	LTR	ERVK	343	11	3.207
LTR10A	LTR	ERV1	313	10	3.19489
LTR28	LTR	ERV1	515	15	2.91262
LTR10B1	LTR	ERV1	243	7	2.88066
L1M2a	LINE	L1	534	15	2.80899
LTR27B	LTR	ERV1	573	16	2.79232
HERVI-int	LTR	ERV1	144	4	2.77778
AluYd8	SINE	Alu	225	6	2.66667
LTR76	LTR	ERV1	188	5	2.65957
MER9a2	LTR	ERVK	309	8	2.589
MER9a3	LTR	ERVK	580	15	2.58621
HERVFH19-int	LTR	ERV1	117	3	2.5641
SVA_E	Other	Other	236	6	2.54237
L1PBa1	LINE	L1	406	10	2.46305
THE1A-int	LTR	ERVL-MaLR	1464	36	2.45902
LTR12B	LTR	ERV1	211	5	2.36967
AluYf5	SINE	Alu	180	4	2.22222
HERVIP10FH-int	LTR	ERV1	681	15	2.20264
THE1B-int	LTR	ERVL-MaLR	4230	89	2.10402
HAL1-2a_MD	LINE	L1	1488	31	2.08333
LTR10E	LTR	ERV1	291	6	2.06186
THE1D-int	LTR	ERVL-MaLR	1878	38	2.02343
AluYa5	SINE	Alu	3918	78	1.99081
LTR12_	LTR	ERV1	555	11	1.98198
LTR4	LTR	ERV1	101	2	1.9802
THE1C-int	LTR	ERVL-MaLR	1818	36	1.9802
LTR27	LTR	ERV1	412	8	1.94175
SATR2	Satellite	Satellite	259	5	1.9305
MER61F	LTR	ERV1	161	3	1.86335
MER52D	LTR	ERV1	653	12	1.83767
HERV17-int	LTR	ERV1	877	16	1.8244
(CATTC)n	Satellite	Satellite	853	15	1.7585
LTR2C	LTR	ERV1	295	5	1.69492
AluYb8	SINE	Alu	2854	47	1.64681
L1M2c	LINE	L1	432	7	1.62037
AluYf4	SINE	Alu	1379	22	1.59536
L1M3f	LINE	L1	702	11	1.56695
LTR14A	LTR	ERVK	131	2	1.52672
AluYk4	SINE	Alu	1869	28	1.49813
L1M3e	LINE	L1	810	12	1.48148
LTR2	LTR	ERV1	887	13	1.46561
L1PA3	LINE	L1	10645	150	1.40911
THE1A	LTR	ERVL-MaLR	4233	59	1.39381
LTR25-int	LTR	ERV1	589	8	1.35823
L1PA4	LINE	L1	11921	146	1.22473
AluYb9	SINE	Alu	327	4	1.22324
LTR17	LTR	ERV1	839	10	1.1919
L1PA2	LINE	L1	4917	58	1.17958
MER4-int	LTR	ERV1	2923	34	1.16319
MER83B-int	LTR	ERV1	260	3	1.15385
L1P1	LINE	L1	3138	36	1.14723
AluYg6	SINE	Alu	797	9	1.12923
LTR52-int	LTR	ERVL	268	3	1.1194
LTR1D	LTR	ERV1	994	11	1.10664
MER11B	LTR	ERVK	548	6	1.09489
THE1C	LTR	ERVL-MaLR	9874	107	1.08365
LTR22A	LTR	ERVK	189	2	1.0582
HERVIP10F-int	LTR	ERV1	473	5	1.05708
AluYc3	SINE	Alu	570	6	1.05263
MER101-int	LTR	ERV1	1263	13	1.0293
MER34-int	LTR	ERV1	396	4	1.0101
HERV3-int	LTR	ERV1	306	3	0.980392
LTR10C	LTR	ERV1	518	5	0.965251
LTR12F	LTR	ERV1	636	6	0.943396
LOR1-int	LTR	ERV1	1387	13	0.937275
HERVK22-int	LTR	ERVK	427	4	0.936768
Charlie11	DNA repeat	hAT-Charlie	108	1	0.925926
MER11C	LTR	ERVK	866	8	0.923788
MSTA-int	LTR	ERVL-MaLR	3159	29	0.918012
HERV4_I-int	LTR	ERV1	331	3	0.906344
HERV35I-int	LTR	ERV1	557	5	0.897666
MER51-int	LTR	ERV1	558	5	0.896057
AluYk12	SINE	Alu	224	2	0.892857
HERVL32-int	LTR	ERVL	115	1	0.869565
L1PBa	LINE	L1	2187	19	0.86877
L1MB2	LINE	L1	9101	79	0.868036
LOR1a	LTR	ERV1	807	7	0.86741
PRIMA4-int	LTR	ERV1	696	6	0.862069
MER66C	LTR	ERV1	589	5	0.848896
L1HS	LINE	L1	1544	13	0.841969
LTR10G	LTR	ERV1	119	1	0.840336
MST-int	LTR	ERVL-MaLR	359	3	0.835655
MER11A	LTR	ERVK	964	8	0.829876
LTR14B	LTR	ERVK	363	3	0.826446
THE1B	LTR	ERVL-MaLR	22433	184	0.82022
THE1D	LTR	ERVL-MaLR	12642	102	0.806834
HERVP71A-int	LTR	ERV1	251	2	0.796813
HERVK-int	LTR	ERVK	255	2	0.784314
LTR22C	LTR	ERVK	394	3	0.761421
MLT1E2-int	LTR	ERVL-MaLR	133	1	0.75188
L1P2	LINE	L1	1538	11	0.715215
L1M1	LINE	L1	9536	67	0.702601
L1PA5	LINE	L1	11338	79	0.696772
LTR75	LTR	ERVL	291	2	0.687285
L1MA4A	LINE	L1	6285	43	0.684169
Tigger6b	DNA repeat	TcMar-Tigger	293	2	0.682594
L1M4b	LINE	L1	6534	44	0.673401
AluY	SINE	Alu	120617	804	0.666573
LTR26E	LTR	ERV1	304	2	0.657895
Tigger8	DNA repeat	TcMar-Tigger	919	6	0.652884
MER83C	LTR	ERV1	154	1	0.649351
LTR42	LTR	ERVL	309	2	0.647249
L1M2	LINE	L1	9137	59	0.645726
MER83	LTR	ERV1	465	3	0.645161
L1MA5A	LINE	L1	3421	22	0.643087
MSTA	LTR	ERVL-MaLR	19782	127	0.641998
MER6C	DNA repeat	TcMar-Tigger	157	1	0.636943
MER61C	LTR	ERV1	314	2	0.636943
L1M3c	LINE	L1	1101	7	0.635786
L1M3a	LINE	L1	637	4	0.627943
LTR36	LTR	ERV1	489	3	0.613497
Charlie14a	DNA repeat	hAT-Charlie	490	3	0.612245
LTR13	LTR	ERVK	491	3	0.610998
MER61E	LTR	ERV1	335	2	0.597015
MLT1F-int	LTR	ERVL-MaLR	512	3	0.585938
Charlie3	DNA repeat	hAT-Charlie	342	2	0.584795
MER50B	LTR	ERV1	692	4	0.578035
MER97b	DNA repeat	hAT-Tip100	177	1	0.564972
L1PB2	LINE	L1	2866	16	0.558269
MER66B	LTR	ERV1	1435	8	0.557491
L1M3d	LINE	L1	539	3	0.556586
PRIMA4_LTR	LTR	ERV1	360	2	0.555556
L1M4c	LINE	L1	6189	34	0.549362
L1M3b	LINE	L1	557	3	0.5386
MER66-int	LTR	ERV1	747	4	0.535475
LTR13A	LTR	ERVK	188	1	0.531915
MER41-int	LTR	ERV1	1717	9	0.52417
LTR24C	LTR	ERV1	382	2	0.52356
LTR61	LTR	ERV1	193	1	0.518135
MER48	LTR	ERV1	193	1	0.518135
AluYc	SINE	Alu	8519	44	0.516493
L1MEf	LINE	L1	14274	73	0.511419
HERVK14-int	LTR	ERVK	402	2	0.497512
L1PA15-16	LINE	L1	1410	7	0.496454
MER6A	DNA repeat	TcMar-Tigger	1018	5	0.491159
AluYk11	SINE	Alu	1044	5	0.478927
L1MEe	LINE	L1	11918	57	0.478268
L1MA3	LINE	L1	9032	43	0.476085
MER68	LTR	ERVL	1500	7	0.466667
THE1-int	LTR	ERVL-MaLR	653	3	0.459418
L1M4	LINE	L1	18305	84	0.458891
MER34C_	LTR	ERV1	655	3	0.458015
L1MA5	LINE	L1	4487	20	0.445732
HERVH-int	LTR	ERV1	5909	26	0.440007
HUERS-P3b-int	LTR	ERV1	458	2	0.436681
L1MB7	LINE	L1	23194	101	0.435457
LTR22B	LTR	ERVK	233	1	0.429185
Charlie1	DNA repeat	hAT-Charlie	1883	8	0.424854
AluSx4	SINE	Alu	5782	24	0.415081
AluSg4	SINE	Alu	7496	31	0.413554
MER66D	LTR	ERV1	243	1	0.411523
Cheshire	DNA repeat	hAT-Charlie	974	4	0.410678
LTR83	LTR	ERVL	731	3	0.410397
HSMAR1	DNA repeat	TcMar-Mariner	733	3	0.409277
AluSp	SINE	Alu	50221	205	0.408196
MER52-int	LTR	ERV1	492	2	0.406504
MER47C	DNA repeat	TcMar-Tigger	741	3	0.404858
L1MD1	LINE	L1	6949	28	0.402936
L1PA8A	LINE	L1	2490	10	0.401606
MER34D	LTR	ERV1	250	1	0.4
MER57B1	LTR	ERV1	1013	4	0.394867
AluSg	SINE	Alu	41617	164	0.39407
L1MA1	LINE	L1	4320	17	0.393519
L1MB4	LINE	L1	9293	36	0.387388
MER11D	LTR	ERVK	260	1	0.384615
L1MA6	LINE	L1	5468	21	0.384053
AluSc8	SINE	Alu	21943	84	0.38281
Charlie10b	DNA repeat	hAT-Charlie	271	1	0.369004
MER106B	DNA repeat	hAT-Charlie	813	3	0.369004
MER61D	LTR	ERV1	272	1	0.367647
AluSq10	SINE	Alu	2462	9	0.365556
LTR60	LTR	ERV1	274	1	0.364964
LOR1b	LTR	ERV1	1103	4	0.362647
MamSINE1	SINE	tRNA	1668	6	0.359712
L1PB3	LINE	L1	3621	13	0.359017
MER21B	LTR	ERVL	2797	10	0.357526
LTR25	LTR	ERV1	282	1	0.35461
AluSx3	SINE	Alu	29614	105	0.354562
AluSq4	SINE	Alu	1431	5	0.349406
AluSc	SINE	Alu	34517	120	0.347655
MSTB-int	LTR	ERVL-MaLR	877	3	0.342075
L1MEc	LINE	L1	18795	64	0.340516
MER4B-int	LTR	ERV1	1470	5	0.340136
MER2	DNA repeat	TcMar-Tigger	9161	31	0.338391
MER63C	DNA repeat	hAT-Blackjack	891	3	0.3367
LTR86B1	LTR	ERVL	298	1	0.33557
Charlie10a	DNA repeat	hAT-Charlie	299	1	0.334448
AluSg7	SINE	Alu	8418	28	0.332621
Tigger2	DNA repeat	TcMar-Tigger	2730	9	0.32967
LTR26	LTR	ERV1	616	2	0.324675
HAL1	LINE	L1	27308	88	0.32225
L1MA4	LINE	L1	10053	32	0.318313
MER77B	LTR	ERVL	1258	4	0.317965
Tigger4a	DNA repeat	TcMar-Tigger	3464	11	0.317552
L1MCa	LINE	L1	7619	24	0.315002
MER57-int	LTR	ERV1	1280	4	0.3125
LTR5_Hs	LTR	ERVK	645	2	0.310078
L1ME1	LINE	L1	31734	98	0.308817
L1PA8	LINE	L1	8128	25	0.307579
AluSx	SINE	Alu	144437	444	0.3074
LTR2B	LTR	ERV1	326	1	0.306748
L1MB3	LINE	L1	17364	53	0.305229
MER66A	LTR	ERV1	328	1	0.304878
HERVL40-int	LTR	ERVL	1313	4	0.304646
L1MB1	LINE	L1	6244	19	0.304292
L1PB1	LINE	L1	13496	41	0.303794
Tigger2a	DNA repeat	TcMar-Tigger	3310	10	0.302115
AluSq2	SINE	Alu	55327	164	0.296419
AluYa8	SINE	Alu	338	1	0.295858
L1ME3E	LINE	L1	5085	15	0.294985
Charlie2a	DNA repeat	hAT-Charlie	2060	6	0.291262
LTR87	LTR	ERVL?	699	2	0.286123
MER4E1	LTR	ERV1	1049	3	0.285987
MER44B	DNA repeat	TcMar-Tigger	2118	6	0.283286
LTR68	LTR	ERV1	355	1	0.28169
L1PB	LINE	L1	1777	5	0.281373
L1PA12	LINE	L1	1781	5	0.280741
L1MCb	LINE	L1	2139	6	0.280505
L1MA2	LINE	L1	7514	21	0.279478
Charlie25	DNA repeat	hAT-Charlie	1078	3	0.278293
L1MA7	LINE	L1	8668	24	0.27688
LTR1	LTR	ERV1	1448	4	0.276243
MER4E	LTR	ERV1	737	2	0.27137
MSTD-int	LTR	ERVL-MaLR	738	2	0.271003
MER4A1	LTR	ERV1	2236	6	0.268336
Kanga1b	DNA repeat	TcMar-Tc2	375	1	0.266667
MER68-int	LTR	ERVL	376	1	0.265957
MER58D	DNA repeat	hAT-Charlie	1134	3	0.26455
L1MD3	LINE	L1	5304	14	0.263952
MER57A-int	LTR	ERV1	1898	5	0.263435
Tigger3b	DNA repeat	TcMar-Tigger	6458	17	0.263239
Arthur1	DNA repeat	hAT-Tip100	2291	6	0.261894
AluSx1	SINE	Alu	110831	286	0.258051
AluSz6	SINE	Alu	45753	118	0.257907
MER110-int	LTR	ERV1	388	1	0.257732
Tigger3c	DNA repeat	TcMar-Tigger	2340	6	0.25641
MER21C	LTR	ERVL	5501	14	0.254499
L1MEg2	LINE	L1	788	2	0.253807
MSTC	LTR	ERVL-MaLR	3169	8	0.252446
Tigger3	DNA repeat	TcMar-Tigger	1191	3	0.251889
Tigger2b_Pri	DNA repeat	TcMar-Tigger	2004	5	0.249501
L1PA15	LINE	L1	8445	21	0.248668
AluSc5	SINE	Alu	6870	17	0.247453
L1MDa	LINE	L1	7281	18	0.247219
MSTB	LTR	ERVL-MaLR	8562	21	0.24527
Charlie1a	DNA repeat	hAT-Charlie	5726	14	0.244499
Tigger4b	DNA repeat	TcMar-Tigger	2493	6	0.240674
L1PB4	LINE	L1	7511	18	0.239649
MER41C	LTR	ERV1	844	2	0.236967
LTR39	LTR	ERV1	1268	3	0.236593
LTR7B	LTR	ERV1	848	2	0.235849
L1PA6	LINE	L1	5977	14	0.234231
MER47A	DNA repeat	TcMar-Tigger	2999	7	0.233411
Charlie1b	DNA repeat	hAT-Charlie	3016	7	0.232095
Tigger11a	DNA repeat	TcMar-Tigger	431	1	0.232019
MERX	DNA repeat	TcMar-Tigger	432	1	0.231481
L1PREC2	LINE	L1	7865	18	0.228862
L1MB8	LINE	L1	16628	38	0.22853
AluSz	SINE	Alu	98343	224	0.227774
Charlie24	DNA repeat	hAT-Charlie	1319	3	0.227445
MLT2C2	LTR	ERVL	1323	3	0.226757
LTR8	LTR	ERV1	3543	8	0.225797
LTR45B	LTR	ERV1	444	1	0.225225
MER4D	LTR	ERV1	1332	3	0.225225
MER92B	LTR	ERV1	893	2	0.223964
LTR19A	LTR	ERV1	448	1	0.223214
L1MB5	LINE	L1	9871	22	0.222875
L1ME2	LINE	L1	13012	29	0.222871
L1PA7	LINE	L1	13043	29	0.222341
MER68B	LTR	ERVL	450	1	0.222222
L1MEb	LINE	L1	1819	4	0.219901
L1M3	LINE	L1	6850	15	0.218978
LTR65	LTR	ERV1	459	1	0.217865
L1MC2	LINE	L1	6440	14	0.217391
L1M3de	LINE	L1	462	1	0.21645
FLAM_C	SINE	Alu	22757	49	0.215318
L1MEg	LINE	L1	18127	39	0.215149
L1ME3A	LINE	L1	16094	34	0.211259
MER75	DNA repeat	PiggyBac	474	1	0.21097
AluSq	SINE	Alu	21900	46	0.210046
FLAM_A	SINE	Alu	16212	34	0.209721
L1MC3	LINE	L1	13388	28	0.209143
L1PA10	LINE	L1	7176	15	0.20903
L1PA13	LINE	L1	9093	19	0.208952
MER67A	LTR	ERV1	479	1	0.208768
MER8	DNA repeat	TcMar-Tigger	1930	4	0.207254
L1ME3C	LINE	L1	12603	26	0.2063
L1MC4a	LINE	L1	27749	57	0.205413
L1MCc	LINE	L1	3416	7	0.204918
LTR56	LTR	ERV1	980	2	0.204082
AluJr4	SINE	Alu	17685	36	0.203562
L1MA9	LINE	L1	16751	34	0.202973
MLT1J1-int	LTR	ERVL-MaLR	496	1	0.201613
Tigger1	DNA repeat	TcMar-Tigger	11905	24	0.201596
L1M5	LINE	L1	64374	129	0.200391
MER57E1	LTR	ERV1	501	1	0.199601
L1MC4	LINE	L1	29614	59	0.19923
LTR9	LTR	ERV1	2011	4	0.198906
HUERS-P1-int	LTR	ERV1	505	1	0.19802
L1MC5	LINE	L1	20842	41	0.196718
LTR80B	LTR	ERVL	511	1	0.195695
Tigger10	DNA repeat	TcMar-Tigger	1023	2	0.195503
MER50-int	LTR	ERV1	515	1	0.194175
MER58C	DNA repeat	hAT-Charlie	2599	5	0.192382
MER2B	DNA repeat	TcMar-Tigger	1569	3	0.191205
SATR1	Satellite	Satellite	523	1	0.191205
LTR50	LTR	ERVL	2620	5	0.19084
Charlie7a	DNA repeat	hAT-Charlie	1576	3	0.190355
L1MC1	LINE	L1	13137	25	0.190302
AluJb	SINE	Alu	144945	275	0.189727
MER1B	DNA repeat	hAT-Charlie	5308	10	0.188395
MER113A	DNA repeat	hAT-Charlie	1597	3	0.187852
MLT1F	LTR	ERVL-MaLR	4297	8	0.186176
L1MDb	LINE	L1	1084	2	0.184502
MER104	DNA repeat	TcMar-Tc2	2178	4	0.183655
MER67C	LTR	ERV1	1642	3	0.182704
L1M7	LINE	L1	4402	8	0.181736
AluJo	SINE	Alu	72303	131	0.181182
L1MD2	LINE	L1	11111	20	0.180002
MER39	LTR	ERV1	3337	6	0.179802
L1ME3B	LINE	L1	8456	15	0.177389
L1MC	LINE	L1	11966	21	0.175497
L1ME5	LINE	L1	3448	6	0.174014
MER61-int	LTR	ERV1	1153	2	0.173461
MER44A	DNA repeat	TcMar-Tigger	2322	4	0.172265
MER39B	LTR	ERV1	1179	2	0.169635
MLT1M	LTR	ERVL-MaLR	2956	5	0.169147
MLT1J2-int	LTR	ERVL-MaLR	593	1	0.168634
L1MEd	LINE	L1	10741	18	0.167582
HERVL74-int	LTR	ERVL	599	1	0.166945
AluJr	SINE	Alu	77205	128	0.165792
MLT1H1	LTR	ERVL-MaLR	3640	6	0.164835
L1PA17	LINE	L1	4866	8	0.164406
Charlie7	DNA repeat	hAT-Charlie	3652	6	0.164294
Tigger13a	DNA repeat	TcMar-Tigger	3080	5	0.162338
FRAM	SINE	Alu	8655	14	0.161756
Tigger12c	DNA repeat	TcMar-Tigger	1244	2	0.160772
MER33	DNA repeat	hAT-Charlie	9434	15	0.158999
Charlie5	DNA repeat	hAT-Charlie	2525	4	0.158416
MLT1D-int	LTR	ERVL-MaLR	639	1	0.156495
MER21A	LTR	ERVL	1921	3	0.156169
MER1A	DNA repeat	hAT-Charlie	3216	5	0.155473
Tigger5	DNA repeat	TcMar-Tigger	2594	4	0.154202
X3_LINE	LINE	RTE-BovB	655	1	0.152672
MER34	LTR	ERV1	1328	2	0.150602
Kanga1d	DNA repeat	TcMar-Tc2	666	1	0.15015
MER34B	LTR	ERV1	669	1	0.149477
L1ME3	LINE	L1	9404	14	0.148873
MER6B	DNA repeat	TcMar-Tigger	677	1	0.14771
MER54A	LTR	ERVL	678	1	0.147493
L1MD	LINE	L1	8844	13	0.146992
MER30	DNA repeat	hAT-Charlie	4093	6	0.146592
MER49	LTR	ERV1	1369	2	0.146092
FAM	SINE	Alu	4832	7	0.144868
L1P5	LINE	L1	696	1	0.143678
MLT1A	LTR	ERVL-MaLR	9070	13	0.14333
LTR29	LTR	ERV1	702	1	0.14245
MER89-int	LTR	ERV1	702	1	0.14245
LTR8A	LTR	ERV1	2836	4	0.141044
MamRep434	DNA repeat	TcMar-Tigger	2139	3	0.140252
MER105	DNA repeat	DNA	718	1	0.139276
MLT1J-int	LTR	ERVL-MaLR	1443	2	0.1386
MSTB1	LTR	ERVL-MaLR	5073	7	0.137985
Charlie17a	DNA repeat	hAT-Charlie	1460	2	0.136986
MER31B	LTR	ERV1	1487	2	0.134499
L1ME4a	LINE	L1	43230	58	0.134166
L1P4	LINE	L1	3733	5	0.133941
L1MA8	LINE	L1	11205	15	0.133869
MLT2D	LTR	ERVL	4525	6	0.132597
Tigger3a	DNA repeat	TcMar-Tigger	5302	7	0.132026
LTR9B	LTR	ERV1	758	1	0.131926
Kanga2_a	DNA repeat	TcMar-Tc2	1526	2	0.131062
Tigger9b	DNA repeat	TcMar-Tigger	763	1	0.131062
MLT2B4	LTR	ERVL	4587	6	0.130804
Tigger6a	DNA repeat	TcMar-Tigger	773	1	0.129366
MER110	LTR	ERV1	781	1	0.128041
MER91B	DNA repeat	hAT-Tip100	1568	2	0.127551
MamRep137	DNA repeat	TcMar?	2353	3	0.127497
Charlie19a	DNA repeat	hAT-Charlie	1601	2	0.124922
MLT1H-int	LTR	ERVL-MaLR	804	1	0.124378
HAL1b	LINE	L1	4826	6	0.124327
MER82	DNA repeat	TcMar-Tigger	3241	4	0.123419
Kanga1c	DNA repeat	TcMar-Tc2	820	1	0.121951
LTR88b	LTR	Gypsy?	1645	2	0.121581
L4	LINE	RTE	16860	20	0.118624
Kanga1a	DNA repeat	TcMar-Tc2	844	1	0.118483
LTR54B	LTR	ERV1	846	1	0.118203
MER41A	LTR	ERV1	2550	3	0.117647
L1ME2z	LINE	L1	7670	9	0.11734
MER50	LTR	ERV1	2572	3	0.116641
MLT1B	LTR	ERVL-MaLR	18004	21	0.116641
CR1_Mam	LINE	CR1	1730	2	0.115607
LTR41	LTR	ERVL	1736	2	0.115207
MamRep1161	DNA repeat	TcMar	1738	2	0.115075
MER112	DNA repeat	hAT-Charlie	4362	5	0.114626
L2	LINE	L2	56785	65	0.114467
Kanga11a	DNA repeat	TcMar-Tc2	878	1	0.113895
MER47B	DNA repeat	TcMar-Tigger	879	1	0.113766
MER58A	DNA repeat	hAT-Charlie	13418	15	0.11179
LTR47A	LTR	ERVL	906	1	0.110375
MLT1E	LTR	ERVL-MaLR	908	1	0.110132
L1ME3D	LINE	L1	4557	5	0.109721
X7A_LINE	LINE	CR1	927	1	0.107875
MER102a	DNA repeat	hAT-Charlie	2820	3	0.106383
MER94	DNA repeat	hAT-Blackjack	4747	5	0.10533
MLT1G	LTR	ERVL-MaLR	2854	3	0.105116
MER51A	LTR	ERV1	957	1	0.104493
MSTD	LTR	ERVL-MaLR	7665	8	0.104371
MER65-int	LTR	ERV1	959	1	0.104275
ERVL-B4-int	LTR	ERVL	3883	4	0.103013
LTR48	LTR	ERV1	975	1	0.102564
LTR40a	LTR	ERVL	1965	2	0.101781
MER3	DNA repeat	hAT-Charlie	10835	11	0.101523
L1ME3F	LINE	L1	4947	5	0.101071
LTR41B	LTR	ERVL	993	1	0.100705
L1PA16	LINE	L1	14051	14	0.099637
MLT1F2	LTR	ERVL-MaLR	6036	6	0.0994036
Tigger15a	DNA repeat	TcMar-Tigger	5057	5	0.0988728
LTR79	LTR	ERVL	4054	4	0.098668
L1MA10	LINE	L1	5105	5	0.0979432
L1PA14	LINE	L1	3070	3	0.0977199
MER20B	DNA repeat	hAT-Charlie	4107	4	0.0973947
LTR82A	LTR	ERVL	1042	1	0.0959693
MLT1C	LTR	ERVL-MaLR	19824	19	0.0958434
L1PA11	LINE	L1	4184	4	0.0956023
MER57A1	LTR	ERV1	1061	1	0.0942507
BLACKJACK	DNA repeat	hAT-Blackjack	2129	2	0.0939408
ERV3-16A3_LTR	LTR	ERVL	1080	1	0.0925926
LTR49-int	LTR	ERV1	2178	2	0.0918274
MER21-int	LTR	ERVL	1092	1	0.0915751
MLT2B3	LTR	ERVL	3313	3	0.0905524
LTR16D	LTR	ERVL	1108	1	0.0902527
MADE1	DNA repeat	TcMar-Mariner	7794	7	0.0898127
LTR54	LTR	ERV1	1121	1	0.0892061
Charlie15a	DNA repeat	hAT-Charlie	3412	3	0.087925
HERVL-int	LTR	ERVL	2276	2	0.0878735
MER102c	DNA repeat	hAT-Charlie	3476	3	0.0863061
LTR81B	LTR	Gypsy	1159	1	0.0862813
MER58B	DNA repeat	hAT-Charlie	6959	6	0.0862193
LTR7	LTR	ERV1	2344	2	0.0853242
LTR1B	LTR	ERV1	1174	1	0.0851789
MLT1J	LTR	ERVL-MaLR	15270	13	0.0851343
MLT1H2	LTR	ERVL-MaLR	4714	4	0.0848536
Charlie2b	DNA repeat	hAT-Charlie	3547	3	0.0845785
LTR16B1	LTR	ERVL	1192	1	0.0838926
MER119	DNA repeat	hAT-Charlie	1205	1	0.0829876
Ricksha_c	DNA repeat	MuDR	1230	1	0.0813008
Charlie18a	DNA repeat	hAT-Charlie	2474	2	0.0808407
LTR67B	LTR	ERVL	3717	3	0.0807103
MamRep1527	LTR	LTR	1261	1	0.0793021
MER96	DNA repeat	hAT	1265	1	0.0790514
MER113	DNA repeat	hAT-Charlie	3804	3	0.0788644
MER103C	DNA repeat	hAT-Charlie	8932	7	0.0783699
ALR/Alpha	Satellite	centr	1287	1	0.0777001
Tigger14a	DNA repeat	TcMar-Tigger	1291	1	0.0774593
ERV3-16A3_I-int	LTR	ERVL	6468	5	0.0773036
MER77	LTR	ERVL	1295	1	0.0772201
MER115	DNA repeat	hAT-Tip100	2603	2	0.0768344
LTR32	LTR	ERVL	1309	1	0.0763942
MADE2	DNA repeat	TcMar-Mariner	2628	2	0.0761035
L2a	LINE	L2	171064	129	0.0754104
MER5C	DNA repeat	hAT-Charlie	1339	1	0.0746826
MIR	SINE	MIR	175606	131	0.0745988
MLT1L	LTR	ERVL-MaLR	12074	9	0.0745403
MLT1G3	LTR	ERVL-MaLR	2709	2	0.073828
MER46C	DNA repeat	TcMar-Tigger	2779	2	0.0719683
MER65A	LTR	ERV1	1413	1	0.0707714
Charlie8	DNA repeat	hAT-Charlie	2921	2	0.0684697
Charlie4z	DNA repeat	hAT-Charlie	5915	4	0.0676247
L3	LINE	CR1	45015	30	0.0666445
MER4D1	LTR	ERV1	1521	1	0.0657462
Tigger7	DNA repeat	TcMar-Tigger	3092	2	0.0646831
MLT1A0	LTR	ERVL-MaLR	20643	13	0.0629753
MSTB2	LTR	ERVL-MaLR	1603	1	0.062383
LTR78	LTR	ERV1	4819	3	0.0622536
LTR16B2	LTR	ERVL	1620	1	0.0617284
MLT1J1	LTR	ERVL-MaLR	4925	3	0.0609137
L2c	LINE	L2	140653	85	0.0604324
MLT1H	LTR	ERVL-MaLR	10094	6	0.0594413
L2b	LINE	L2	97936	58	0.0592223
MER63D	DNA repeat	hAT-Blackjack	1703	1	0.0587199
L1P3	LINE	L1	3414	2	0.0585823
L1M6	LINE	L1	6891	4	0.0580467
MLT1D	LTR	ERVL-MaLR	20741	12	0.0578564
MLT1J2	LTR	ERVL-MaLR	6925	4	0.0577617
MIRb	SINE	MIR	225155	130	0.057738
MER4B	LTR	ERV1	1732	1	0.0577367
ERVL-E-int	LTR	ERVL	8926	5	0.0560161
MER81	DNA repeat	hAT-Blackjack	3639	2	0.0549602
LTR16A2	LTR	ERVL	1842	1	0.0542888
MLT2A1	LTR	ERVL	3780	2	0.0529101
LTR85a	LTR	Gypsy?	1903	1	0.0525486
MIRc	SINE	MIR	103492	54	0.0521779
MLT2F	LTR	ERVL	1917	1	0.0521648
HAL1-3A_ME	LINE	L1	1922	1	0.0520291
Charlie16a	DNA repeat	hAT-Charlie	1966	1	0.0508647
LTR37A	LTR	ERV1	1967	1	0.0508388
MER5A1	DNA repeat	hAT-Charlie	15760	8	0.0507614
MLT1E2	LTR	ERVL-MaLR	3996	2	0.0500501
MLT1K	LTR	ERVL-MaLR	18173	9	0.049524
LTR37B	LTR	ERV1	2034	1	0.0491642
MLT1E3	LTR	ERVL-MaLR	2038	1	0.0490677
MER20	DNA repeat	hAT-Charlie	16586	8	0.0482334
MER5A	DNA repeat	hAT-Charlie	34467	16	0.0464212
LTR16C	LTR	ERVL	6631	3	0.045242
MLT1A1	LTR	ERVL-MaLR	6766	3	0.0443393
Arthur1B	DNA repeat	hAT-Tip100	2293	1	0.043611
MER63B	DNA repeat	hAT-Blackjack	2377	1	0.0420698
LTR16E1	LTR	ERVL	2475	1	0.040404
MLT2C1	LTR	ERVL	2620	1	0.0381679
MIR3	SINE	MIR	90841	33	0.0363272
MER41B	LTR	ERV1	2852	1	0.0350631
LTR33	LTR	ERVL	9260	3	0.0323974
MARNA	DNA repeat	TcMar-Mariner	3337	1	0.029967
Charlie4a	DNA repeat	hAT-Charlie	3386	1	0.0295334
MER5B	DNA repeat	hAT-Charlie	24757	7	0.0282748
MLT1G1	LTR	ERVL-MaLR	3592	1	0.0278396
MLT2B1	LTR	ERVL	4480	1	0.0223214
MLT1I	LTR	ERVL-MaLR	11089	2	0.0180359
MER53	DNA repeat	hAT	5794	1	0.0172592
L3b	LINE	CR1	6912	1	0.0144676
LTR16A	LTR	ERVL	6966	1	0.0143554
Arthur1A	DNA repeat	hAT-Tip100	1149	0	0
Arthur1C	DNA repeat	hAT-Tip100	709	0	0
Charlie10	DNA repeat	hAT-Charlie	1121	0	0
Charlie13a	DNA repeat	hAT-Charlie	554	0	0
Charlie13b	DNA repeat	hAT-Charlie	401	0	0
Charlie20a	DNA repeat	hAT-Charlie	831	0	0
Charlie21a	DNA repeat	hAT-Charlie	743	0	0
Charlie22a	DNA repeat	hAT-Charlie	1103	0	0
Charlie23a	DNA repeat	hAT-Charlie	1470	0	0
Charlie26a	DNA repeat	hAT-Charlie	514	0	0
Charlie4	DNA repeat	hAT-Charlie	120	0	0
Charlie6	DNA repeat	hAT-Charlie	260	0	0
Charlie9	DNA repeat	hAT-Charlie	1118	0	0
DNA1_Mam	DNA repeat	TcMar	166	0	0
Eulor8	DNA repeat	TcMar?	142	0	0
Eulor9A	DNA repeat	DNA	123	0	0
Eulor9C	DNA repeat	DNA	107	0	0
FordPrefect	DNA repeat	hAT-Tip100	580	0	0
FordPrefect_a	DNA repeat	hAT-Tip100	280	0	0
HSMAR2	DNA repeat	TcMar-Mariner	1774	0	0
Kanga1	DNA repeat	TcMar-Tc2	816	0	0
Looper	DNA repeat	PiggyBac	531	0	0
MamRep1879	DNA repeat	hAT?	1455	0	0
MamRep1894	DNA repeat	hAT	685	0	0
MamRep38	DNA repeat	hAT	2079	0	0
MamRep4096	DNA repeat	hAT?	1271	0	0
MamRep488	DNA repeat	hAT	461	0	0
MER102b	DNA repeat	hAT-Charlie	4062	0	0
MER106A	DNA repeat	hAT-Charlie	739	0	0
MER107	DNA repeat	DNA	357	0	0
MER113B	DNA repeat	hAT-Charlie	566	0	0
MER117	DNA repeat	hAT-Charlie	4480	0	0
MER121	DNA repeat	TcMar?	924	0	0
MER125	DNA repeat	DNA	140	0	0
MER126	DNA repeat	DNA	213	0	0
MER127	DNA repeat	TcMar-Tigger	211	0	0
MER135	DNA repeat	DNA	819	0	0
MER30B	DNA repeat	hAT-Charlie	207	0	0
MER44C	DNA repeat	TcMar-Tigger	844	0	0
MER44D	DNA repeat	TcMar-Tigger	734	0	0
MER45A	DNA repeat	hAT-Tip100	3449	0	0
MER45B	DNA repeat	hAT-Tip100	1306	0	0
MER45C	DNA repeat	hAT-Tip100	1165	0	0
MER45R	DNA repeat	hAT-Tip100	618	0	0
MER5C1	DNA repeat	hAT-Charlie	613	0	0
MER6	DNA repeat	TcMar-Tigger	814	0	0
MER63A	DNA repeat	hAT-Blackjack	3483	0	0
MER75B	DNA repeat	PiggyBac	113	0	0
MER85	DNA repeat	PiggyBac	905	0	0
MER91A	DNA repeat	hAT-Tip100	3556	0	0
MER91C	DNA repeat	hAT-Tip100	1607	0	0
MER94B	DNA repeat	hAT-Blackjack	622	0	0
MER96B	DNA repeat	hAT	2125	0	0
MER97a	DNA repeat	hAT-Tip100	277	0	0
MER97c	DNA repeat	hAT-Tip100	217	0	0
MER97d	DNA repeat	hAT-Tip100	101	0	0
MER99	DNA repeat	hAT?	296	0	0
ORSL	DNA repeat	hAT-Tip100	1187	0	0
ORSL-2a	DNA repeat	hAT-Tip100	364	0	0
ORSL-2b	DNA repeat	hAT-Tip100	714	0	0
Ricksha	DNA repeat	MuDR	163	0	0
Ricksha_0	DNA repeat	MuDR	404	0	0
Ricksha_b	DNA repeat	MuDR	119	0	0
Tigger12	DNA repeat	TcMar-Tigger	461	0	0
Tigger12A	DNA repeat	TcMar-Tigger	683	0	0
Tigger16a	DNA repeat	TcMar-Tigger	698	0	0
Tigger16b	DNA repeat	TcMar-Tigger	1040	0	0
Tigger1a_Art	DNA repeat	TcMar-Tigger	304	0	0
Tigger2b	DNA repeat	TcMar-Tigger	110	0	0
Tigger3d	DNA repeat	TcMar-Tigger	588	0	0
Tigger4	DNA repeat	TcMar-Tigger	1429	0	0
Tigger9a	DNA repeat	TcMar-Tigger	1009	0	0
UCON29	DNA repeat	PiggyBac?	240	0	0
Zaphod	DNA repeat	hAT-Tip100	2076	0	0
Zaphod2	DNA repeat	hAT-Tip100	731	0	0
Zaphod3	DNA repeat	hAT-Tip100	1223	0	0
ALINE	LINE	RTE	276	0	0
L1M	LINE	L1	996	0	0
L1M2a1	LINE	L1	124	0	0
L1M2b	LINE	L1	240	0	0
L1MEa	LINE	L1	378	0	0
L1MEg1	LINE	L1	936	0	0
L1P	LINE	L1	159	0	0
L1P4a	LINE	L1	589	0	0
L1P4b	LINE	L1	152	0	0
L1P4d	LINE	L1	160	0	0
L1P4e	LINE	L1	201	0	0
L1PBb	LINE	L1	264	0	0
L5	LINE	RTE	738	0	0
Mam_R4	LINE	Dong-R4	556	0	0
Plat_L3	LINE	CR1	3703	0	0
X5A_LINE	LINE	CR1	137	0	0
X6A_LINE	LINE	CR1	274	0	0
X6B_LINE	LINE	CR1	431	0	0
X7B_LINE	LINE	CR1	946	0	0
X7C_LINE	LINE	CR1	622	0	0
X8_LINE	LINE	CR1	301	0	0
ERVL-int	LTR	ERVL	790	0	0
HERV16-int	LTR	ERVL	1878	0	0
HERVFH21-int	LTR	ERV1	118	0	0
HERVH48-int	LTR	ERV1	118	0	0
HERVK11-int	LTR	ERVK	294	0	0
HERVK3-int	LTR	ERVK	332	0	0
HERVL18-int	LTR	ERVL	542	0	0
HERVL66-int	LTR	ERVL	106	0	0
HERVS71-int	LTR	ERV1	175	0	0
HUERS-P2-int	LTR	ERV1	254	0	0
HUERS-P3-int	LTR	ERV1	720	0	0
LTR10D	LTR	ERV1	191	0	0
LTR10F	LTR	ERV1	447	0	0
LTR14C	LTR	ERVK	137	0	0
LTR15	LTR	ERV1	266	0	0
LTR16A1	LTR	ERVL	2808	0	0
LTR16B	LTR	ERVL	692	0	0
LTR16D1	LTR	ERVL	205	0	0
LTR16D2	LTR	ERVL	281	0	0
LTR16E2	LTR	ERVL	2316	0	0
LTR18A	LTR	ERVL	259	0	0
LTR18B	LTR	ERVL	401	0	0
LTR19B	LTR	ERV1	281	0	0
LTR19C	LTR	ERV1	226	0	0
LTR19-int	LTR	ERV1	201	0	0
LTR1C	LTR	ERV1	248	0	0
LTR22	LTR	ERVK	103	0	0
LTR23	LTR	ERV1	849	0	0
LTR23-int	LTR	ERV1	279	0	0
LTR24	LTR	ERV1	308	0	0
LTR24B	LTR	ERV1	468	0	0
LTR26B	LTR	ERV1	459	0	0
LTR30	LTR	ERV1	145	0	0
LTR31	LTR	ERV1	241	0	0
LTR33A	LTR	ERVL	2033	0	0
LTR33A_	LTR	ERVL	1659	0	0
LTR33B	LTR	ERVL	1588	0	0
LTR33C	LTR	ERVL	926	0	0
LTR34	LTR	ERV1	386	0	0
LTR35	LTR	ERV1	118	0	0
LTR35B	LTR	ERV1	207	0	0
LTR38	LTR	ERV1	310	0	0
LTR38B	LTR	ERV1	229	0	0
LTR38C	LTR	ERV1	124	0	0
LTR38-int	LTR	ERV1	123	0	0
LTR39-int	LTR	ERV1	162	0	0
LTR3A	LTR	ERVK	163	0	0
LTR3B_	LTR	ERVK	262	0	0
LTR40A1	LTR	ERVL	568	0	0
LTR40b	LTR	ERVL	1148	0	0
LTR40c	LTR	ERVL	602	0	0
LTR43	LTR	ERV1	401	0	0
LTR43B	LTR	ERV1	232	0	0
LTR43-int	LTR	ERV1	150	0	0
LTR44	LTR	ERV1	218	0	0
LTR45	LTR	ERV1	177	0	0
LTR45C	LTR	ERV1	425	0	0
LTR46	LTR	ERV1	259	0	0
LTR47B	LTR	ERVL	413	0	0
LTR48B	LTR	ERV1	1021	0	0
LTR49	LTR	ERV1	1443	0	0
LTR51	LTR	ERV1	418	0	0
LTR52	LTR	ERVL	1081	0	0
LTR53	LTR	ERVL	667	0	0
LTR55	LTR	ERV	407	0	0
LTR57	LTR	ERVL	267	0	0
LTR57-int	LTR	ERVL	437	0	0
LTR59	LTR	ERV1	122	0	0
LTR5A	LTR	ERVK	265	0	0
LTR5B	LTR	ERVK	431	0	0
LTR62	LTR	ERVL	315	0	0
LTR64	LTR	ERV1	372	0	0
LTR66	LTR	ERVL	377	0	0
LTR69	LTR	ERVL	142	0	0
LTR6A	LTR	ERV1	288	0	0
LTR6B	LTR	ERV1	154	0	0
LTR70	LTR	ERV1	144	0	0
LTR71A	LTR	ERV1	166	0	0
LTR71B	LTR	ERV1	238	0	0
LTR72	LTR	ERV1	153	0	0
LTR72B	LTR	ERV1	170	0	0
LTR73	LTR	ERV1	217	0	0
LTR75_1	LTR	ERV1	128	0	0
LTR75B	LTR	ERVL	206	0	0
LTR77	LTR	ERV1	148	0	0
LTR78B	LTR	ERV1	3281	0	0
LTR7C	LTR	ERV1	318	0	0
LTR7Y	LTR	ERV1	249	0	0
LTR80A	LTR	ERVL	393	0	0
LTR81	LTR	Gypsy	324	0	0
LTR81A	LTR	Gypsy	971	0	0
LTR81AB	LTR	Gypsy	273	0	0
LTR81C	LTR	Gypsy	727	0	0
LTR82B	LTR	ERVL	1158	0	0
LTR84a	LTR	ERVL	664	0	0
LTR84b	LTR	ERVL	1297	0	0
LTR85b	LTR	Gypsy?	1175	0	0
LTR85c	LTR	Gypsy?	1186	0	0
LTR86A1	LTR	ERVL	525	0	0
LTR86A2	LTR	ERVL	313	0	0
LTR86B2	LTR	ERVL	269	0	0
LTR86C	LTR	ERVL	285	0	0
LTR88a	LTR	Gypsy?	917	0	0
LTR88c	LTR	Gypsy?	1043	0	0
LTR89	LTR	ERVL?	1155	0	0
LTR90A	LTR	LTR	407	0	0
LTR90B	LTR	LTR	538	0	0
MamGyp-int	LTR	Gypsy	342	0	0
MamGypLTR1a	LTR	Gypsy	1091	0	0
MamGypLTR1b	LTR	Gypsy	1214	0	0
MamGypLTR1c	LTR	Gypsy	1139	0	0
MamGypLTR1d	LTR	Gypsy	751	0	0
MamGypLTR2b	LTR	Gypsy	892	0	0
MamGypLTR2c	LTR	Gypsy	1054	0	0
MamGypLTR3	LTR	Gypsy	955	0	0
MER101	LTR	ERV1	367	0	0
MER101B	LTR	ERV1	259	0	0
MER110A	LTR	ERV1	636	0	0
MER31A	LTR	ERV1	1351	0	0
MER31-int	LTR	ERV1	2057	0	0
MER34A	LTR	ERV1	1477	0	0
MER34A1	LTR	ERV1	768	0	0
MER34B-int	LTR	ERV1	676	0	0
MER34C	LTR	ERV1	184	0	0
MER41D	LTR	ERV1	475	0	0
MER41E	LTR	ERV1	359	0	0
MER41G	LTR	ERV1	113	0	0
MER4A	LTR	ERV1	1131	0	0
MER4A1_	LTR	ERV1	402	0	0
MER4C	LTR	ERV1	1256	0	0
MER4D0	LTR	ERV1	433	0	0
MER50C	LTR	ERV1	118	0	0
MER51B	LTR	ERV1	716	0	0
MER51C	LTR	ERV1	179	0	0
MER51D	LTR	ERV1	155	0	0
MER51E	LTR	ERV1	249	0	0
MER52C	LTR	ERV1	375	0	0
MER54B	LTR	ERVL	434	0	0
MER57B2	LTR	ERV1	1104	0	0
MER57C1	LTR	ERV1	190	0	0
MER57C2	LTR	ERV1	467	0	0
MER57D	LTR	ERV1	458	0	0
MER57E3	LTR	ERV1	244	0	0
MER57F	LTR	ERV1	431	0	0
MER61A	LTR	ERV1	812	0	0
MER61B	LTR	ERV1	431	0	0
MER65B	LTR	ERV1	206	0	0
MER65C	LTR	ERV1	683	0	0
MER65D	LTR	ERV1	474	0	0
MER67B	LTR	ERV1	484	0	0
MER67D	LTR	ERV1	1013	0	0
MER70A	LTR	ERVL	535	0	0
MER70B	LTR	ERVL	479	0	0
MER70C	LTR	ERVL	275	0	0
MER70-int	LTR	ERVL	258	0	0
MER72	LTR	ERV1	782	0	0
MER72B	LTR	ERV1	181	0	0
MER73	LTR	ERVL	280	0	0
MER74A	LTR	ERVL	1582	0	0
MER74B	LTR	ERVL	933	0	0
MER74C	LTR	ERVL	233	0	0
MER76	LTR	ERVL	718	0	0
MER76-int	LTR	ERVL	150	0	0
MER83A-int	LTR	ERV1	107	0	0
MER83B	LTR	ERV1	144	0	0
MER84	LTR	ERV1	363	0	0
MER84-int	LTR	ERV1	145	0	0
MER87	LTR	ERV1	227	0	0
MER87B	LTR	ERV1	244	0	0
MER88	LTR	ERVL	113	0	0
MER89	LTR	ERV1	1391	0	0
MER90	LTR	ERV1	702	0	0
MER90a	LTR	ERV1	1247	0	0
MER92A	LTR	ERV1	152	0	0
MER92C	LTR	ERV1	332	0	0
MER95	LTR	ERV	156	0	0
MLT1A0-int	LTR	ERVL-MaLR	926	0	0
MLT1A1-int	LTR	ERVL-MaLR	455	0	0
MLT1A-int	LTR	ERVL-MaLR	450	0	0
MLT1B-int	LTR	ERVL-MaLR	556	0	0
MLT1C-int	LTR	ERVL-MaLR	461	0	0
MLT1E1	LTR	ERVL-MaLR	1043	0	0
MLT1E1A	LTR	ERVL-MaLR	3362	0	0
MLT1F1	LTR	ERVL-MaLR	3279	0	0
MLT1F1-int	LTR	ERVL-MaLR	161	0	0
MLT1F2-int	LTR	ERVL-MaLR	300	0	0
MLT1G1-int	LTR	ERVL-MaLR	307	0	0
MLT1G3-int	LTR	ERVL-MaLR	240	0	0
MLT1G-int	LTR	ERVL-MaLR	181	0	0
MLT1H1-int	LTR	ERVL-MaLR	430	0	0
MLT1H2-int	LTR	ERVL-MaLR	350	0	0
MLT1I-int	LTR	ERVL-MaLR	800	0	0
MLT1-int	LTR	ERVL-MaLR	227	0	0
MLT1K-int	LTR	ERVL-MaLR	199	0	0
MLT1L-int	LTR	ERVL-MaLR	108	0	0
MLT1N2	LTR	ERVL-MaLR	5884	0	0
MLT2A2	LTR	ERVL	3898	0	0
MLT2B2	LTR	ERVL	2209	0	0
MLT2B5	LTR	ERVL	330	0	0
MLT2E	LTR	ERVL	391	0	0
MLT-int	LTR	ERVL-MaLR	353	0	0
MSTB1-int	LTR	ERVL-MaLR	258	0	0
MSTC-int	LTR	ERVL-MaLR	203	0	0
PABL_A	LTR	ERV1	523	0	0
PABL_A-int	LTR	ERV1	421	0	0
PABL_B	LTR	ERV1	377	0	0
PABL_B-int	LTR	ERV1	233	0	0
PRIMA41-int	LTR	ERV1	440	0	0
PRIMAX-int	LTR	ERV1	373	0	0
PrimLTR79	LTR	ERV1	141	0	0
(GAATG)n	Satellite	Satellite	1333	0	0
BSR/Beta	Satellite	Satellite	1922	0	0
D20S16	Satellite	Satellite	254	0	0
GSATII	Satellite	centr	181	0	0
HSAT5	Satellite	Satellite	239	0	0
HSATII	Satellite	Satellite	397	0	0
MSR1	Satellite	Satellite	316	0	0
REP522	Satellite	telo	238	0	0
SST1	Satellite	centr	590	0	0
TAR1	Satellite	telo	155	0	0
AluYh9	SINE	Alu	272	0	0
AmnSINE1	SINE	Deu	1116	0	0
AmnSINE2	SINE	Deu	149	0	0
LFSINE_Vert	SINE	SINE	962	0	0
